# Supplementary material for: A genomic predictor of lifespan in vertebrates
Source: Sci Rep. 2019 Dec 12;9:17866. doi: 10.1038/s41598-019-54447-w (PMC6908713; doi:10.1038/s41598-019-54447-w)
Supplement: Supplementary file 2 — Supplementary Table 1 [file 41598_2019_54447_MOESM2_ESM.xlsx]

## Sheet: Sheet1
Supplementary Table S1. Reference genomes of animals available on NCBI with known maximum lifespans in the AnAge database. Species are ordered alphabetically and taxonomy information was retrieved from NCBI and lifespan data was from AnAge.
Organism Name	Phylum	Class	Order	Family	Genus	Species	Common Name	BioSample	BioProject	Assembly	Level	Genome Size (Mb)	% GC	Lifespan (Years)
Acinonyx jubatus	Chordata	Mammalia	Carnivora	Felidae	Acinonyx	jubatus	Cheetah	SAMN09699341	PRJNA504297	GCA_003709585.1	Scaffold	2384.85	41.6	20.5
Ailuropoda melanoleuca	Chordata	Mammalia	Carnivora	Ursidae	Ailuropoda	melanoleuca	Giant panda	SAMN00008160	PRJNA38683	GCA_000004335.1	Scaffold	2299.51	41.7	36.8
Ailurus fulgens	Chordata	Mammalia	Carnivora	Ailuridae	Ailurus	fulgens	Red panda	SAMN04169031	PRJNA298932	GCA_002007465.1	Scaffold	2342.94	NA	19
Alligator mississippiensis	Chordata	Reptilia	Crocodilia	Alligatoridae	Alligator	mississippiensis	American alligator	SAMN02981418	PRJNA221578	GCA_000281125.4	Scaffold	2161.73	44.4	77
Alligator sinensis	Chordata	Reptilia	Crocodilia	Alligatoridae	Alligator	sinensis	Chinese alligator	SAMN02981559	PRJNA221633	GCA_000455745.1	Scaffold	2270.57	44.6	65
Amazona aestiva	Chordata	Aves	Psittaciformes	Psittacidae	Amazona	aestiva	Blue-fronted amazon	SAMN04014659	PRJNA294082	GCA_001420675.1	Scaffold	1129.54	42.2	49
Ambystoma mexicanum	Chordata	Amphibia	Caudata	Ambystomatidae	Ambystoma	mexicanum	Axolotl	SAMN06554622	PRJNA378970	GCA_002915635.2	Chromosome	32396.4	46.5211	17
Ammotragus lervia	Chordata	Mammalia	Artiodactyla	Bovidae	Ammotragus	lervia	Aoudad	SAMN06233879	PRJNA361449	GCA_002201775.1	Scaffold	2650.84	40.3	21.7
Anabas testudineus	Chordata	Fish	Perciformes	Anabantidae	Anabas	testudineus	Climbing perch	SAMEA4028826	PRJEB12469	GCA_900302665.1	Scaffold	524.845	40.2	8
Anas platyrhynchos	Chordata	Aves	Anseriformes	Anatidae	Anas	platyrhynchos	Mallard	SAMN10245527	PRJNA508795	GCA_003850225.1	Chromosome	1126.18	41.6676	29.1
Anguilla anguilla	Chordata	Fish	Anguilliformes	Anguillidae	Anguilla	anguilla	European eel	SAMN02777865	PRJNA73577	GCA_000695075.1	Scaffold	1018.7	42.9	88
Anguilla rostrata	Chordata	Fish	Anguilliformes	Anguillidae	Anguilla	rostrata	American eel	SAMN03737505	PRJNA285069	GCA_001606085.1	Scaffold	1413.03	41	50
Anolis carolinensis	Chordata	Reptilia	Squamata	Dactyloidae	Anolis	carolinensis	Green anole	SAMN02981230	PRJNA18787	GCA_000090745.2	Chromosome	1799.14	40.8238	7.2
Anoplopoma fimbria	Chordata	Fish	Scorpaeniformes	Anoplopomatidae	Anoplopoma	fimbria	Sablefish	SAMN02144194	PRJNA202249	GCA_000499045.1	Contig	699.326	40.3	114
Anser brachyrhynchus	Chordata	Aves	Anseriformes	Anatidae	Anser	brachyrhynchus	Pink-footed goose	SAMN07629812	PRJNA404647	GCA_002592135.1	Scaffold	1116.99	41.1	40.9
Apalone spinifera	Chordata	Reptilia	Testudines	Trionychidae	Apalone	spinifera	Spiny softshell turtle	SAMN03004388	PRJNA177958	GCA_000385615.1	Scaffold	1931.08	42.8	25.2
Apodemus speciosus	Chordata	Mammalia	Rodentia	Muridae	Apodemus	speciosus	Large Japanese field mouse	SAMD00084465	PRJDB5914	GCA_002335545.1	Scaffold	3494.29	24.2	5.3
Apodemus sylvaticus	Chordata	Mammalia	Rodentia	Muridae	Apodemus	sylvaticus	Long-tailed field mouse	SAMN03863808	PRJNA290427	GCA_001305905.1	Scaffold	3758.14	22.6	6.3
Apteryx australis	Chordata	Aves	Apterygiformes	Apterygidae	Apteryx	australis	Brown kiwi	SAMEA2560515	PRJNA294519	GCA_001039765.1	Scaffold	1523.97	42.5	35
Aquila chrysaetos	Chordata	Aves	Accipitriformes	Accipitridae	Aquila	chrysaetos	Golden eagle	SAMN02371870	PRJNA222866	GCA_000696035.1	Scaffold	1548.48	43.5	48
Ara macao	Chordata	Aves	Psittaciformes	Psittacidae	Ara	macao	Scarlet macaw	SAMN03000706	PRJNA189648	GCA_000400695.1	Scaffold	1204.7	42.5001	33
Athene cunicularia	Chordata	Aves	Strigiformes	Strigidae	Athene	cunicularia	Burrowing owl	SAMN08961563	PRJNA497593	GCA_003259725.1	Scaffold	1157.07	41	11
Balaenoptera acutorostrata	Chordata	Mammalia	Cetacea	Balaenopteridae	Balaenoptera	acutorostrata	Common minke whale	SAMN02192642	PRJNA72723	GCA_000493695.1	Scaffold	2431.69	41.4	50
Balearica regulorum	Chordata	Aves	Gruiformes	Gruidae	Balearica	regulorum	Grey crowned crane	SAMN02318095	PRJNA264996	GCA_000709895.1	Scaffold	1127.62	41.2001	27.2
Benthosema glaciale	Chordata	Fish	Myctophiformes	Myctophidae	Benthosema	glaciale	Glacier lanterfish	SAMEA4028768	PRJEB12469	GCA_900323375.1	Scaffold	676.314	NA	8
Bison bison	Chordata	Mammalia	Artiodactyla	Bovidae	Bison	bison	American bison	SAMN02947321	PRJNA266339	GCA_000754665.1	Scaffold	2828.03	42.2	33.5
Boreogadus saida	Chordata	Fish	Gadiformes	Gadidae	Boreogadus	saida	Arctic cod	SAMEA4028799	PRJEB12469	GCA_900302515.1	Scaffold	412.07	NA	7
Bos taurus	Chordata	Mammalia	Artiodactyla	Bovidae	Bos	taurus	Domestic cattle	SAMN03145444	PRJNA450837	GCA_002263795.2	Chromosome	2715.85	41.9362	20
Bubalus bubalis	Chordata	Mammalia	Artiodactyla	Bovidae	Bubalus	bubalis	Water buffalo	SAMN08640746	PRJNA471901	GCA_003121395.1	Chromosome	2655.78	41.814	34.9
Callorhinchus milii	Chordata	Fish	Chimaeriformes	Callorhinchidae	Callorhinchus	milii	Elephant fish	SAMN00000800	PRJNA18361	GCA_000165045.2	Scaffold	974.499	42.5998	6
Calypte anna	Chordata	Aves	Apodiformes	Trochilidae	Calypte	anna	Anna's hummingbird	SAMN02265252	PRJNA253828	GCA_000699085.1	Scaffold	1105.68	41.3	8.5
Camelus bactrianus	Chordata	Mammalia	Artiodactyla	Camelidae	Camelus	bactrianus	Bactrian camel	SAMN02953968	PRJNA269612	GCA_000767855.1	Scaffold	1992.66	41.4	35.4
Camelus dromedarius	Chordata	Mammalia	Artiodactyla	Camelidae	Camelus	dromedarius	Dromedary	SAMN03000646	PRJNA269961	GCA_000767585.1	Scaffold	2004.06	41.3	28.4
Canis lupus	Chordata	Mammalia	Carnivora	Canidae	Canis	lupus	Gray wolf	SAMN02953603	PRJNA13179	GCA_000002285.2	Chromosome	2410.98	41.3022	20.6
Capra hircus	Chordata	Mammalia	Artiodactyla	Bovidae	Capra	hircus	Domestic goat	SAMN03863711	PRJNA340281	GCA_001704415.1	Chromosome	2922.81	43.1505	20.8
Capreolus capreolus	Chordata	Mammalia	Artiodactyla	Cervidae	Capreolus	capreolus	Western roe deer	SAMEA2531521	PRJEB4372	GCA_000751575.1	Scaffold	2785.38	41.8	17.5
Carassius auratus	Chordata	Fish	Cypriniformes	Cyprinidae	Carassius	auratus	Goldfish	SAMN09670328	PRJNA487739	GCA_003368295.1	Chromosome	1820.64	37.4818	41
Carlito syrichta	Chordata	Mammalia	Primates	Tarsiidae	Carlito	syrichta	Philippine tarsier	SAMN02445010	PRJNA20339	GCA_000164805.2	Scaffold	3453.86	41	16
Castor canadensis	Chordata	Mammalia	Rodentia	Castoridae	Castor	canadensis	American beaver	SAMN06187566	PRJNA371604	GCA_001984765.1	Scaffold	2518.31	39.7	23.4
Casuarius casuarius	Chordata	Aves	Casuariiformes	Casuariidae	Casuarius	casuarius	Southern cassowary	SAMN08476455	PRJNA433110	GCA_003342895.1	Scaffold	1209	41.4	30
Cathartes aura	Chordata	Aves	Accipitriformes	Cathartidae	Cathartes	aura	Turkey vulture	SAMN02319050	PRJNA212890	GCA_000699945.1	Scaffold	1152.57	41.1	20.8
Cavia aperea	Chordata	Mammalia	Rodentia	Caviidae	Cavia	aperea	Brazilian guinea pig	SAMN02252454	PRJNA212237	GCA_000688575.1	Scaffold	2716.4	42.2	6
Cavia porcellus	Chordata	Mammalia	Rodentia	Caviidae	Cavia	porcellus	Guinea pig	SAMN02981223	PRJNA12583	GCA_000151735.1	Scaffold	2723.22	40.1	12
Cebus capucinus	Chordata	Mammalia	Primates	Cebidae	Cebus	capucinus	White-faced capuchin	SAMN04522148	PRJNA328123	GCA_001604975.1	Scaffold	2717.7	41	54
Cervus elaphus	Chordata	Mammalia	Artiodactyla	Cervidae	Cervus	elaphus	Red deer	SAMN05196248	PRJNA324173	GCA_002197005.1	Chromosome	3438.62	44.8578	31.5
Chaetura pelagica	Chordata	Aves	Apodiformes	Apodidae	Chaetura	pelagica	Chimney swift	SAMN03018471	PRJNA264987	GCA_000747805.1	Scaffold	1119.19	41.6	15
Charadrius vociferus	Chordata	Aves	Charadriiformes	Charadriidae	Charadrius	vociferus	Killdeer	SAMN02296710	PRJNA263452	GCA_000708025.2	Scaffold	1219.86	42	10.9
Chelonia mydas	Chordata	Reptilia	Testudines	Cheloniidae	Chelonia	mydas	Green sea turtle	SAMN02981410	PRJNA234097	GCA_000344595.1	Scaffold	2208.41	43.7	75
Chinchilla lanigera	Chordata	Mammalia	Rodentia	Chinchillidae	Chinchilla	lanigera	Long-tailed chinchilla	SAMN00632093	PRJNA68239	GCA_000276665.1	Scaffold	2390.87	41.4	17.2
Choloepus hoffmanni	Chordata	Mammalia	Pilosa	Megalonychidae	Choloepus	hoffmanni	Hoffmann's two-toed sloth	SAMN02146716	PRJNA30809	GCA_000164785.2	Scaffold	3286.01	40	41
Chrysemys picta	Chordata	Reptilia	Testudines	Emydidae	Chrysemys	picta	Painted turtle	SAMN02713681	PRJNA210179	GCA_000241765.2	Chromosome	2365.77	44.564	61
Ciconia boyciana	Chordata	Aves	Ciconiiformes	Ciconiidae	Ciconia	boyciana	Oriental white stork	SAMD00050841	PRJDB4709	GCA_002002965.1	Scaffold	1364.95	43.6	48.1
Clupea harengus	Chordata	Fish	Clupeiformes	Clupeidae	Clupea	harengus	Atlantic herring	SAMN03154066	PRJNA286317	GCA_000966335.1	Scaffold	807.712	44.5001	22
Colinus virginianus	Chordata	Aves	Galliformes	Odontophoridae	Colinus	virginianus	Northern bobwhite	SAMN02981558	PRJNA188411	GCA_000599465.2	Scaffold	1254.15	38.6	6.4
Colius striatus	Chordata	Aves	Coliiformes	Coliidae	Colius	striatus	Speckled mousebird	SAMN02324230	PRJNA265879	GCA_000690715.1	Scaffold	1075.93	40.9	11.5
Colobus angolensis	Chordata	Mammalia	Primates	Cercopithecidae	Colobus	angolensis	Angolan colobus	SAMN03121814	PRJNA279495	GCA_000951035.1	Scaffold	2970.12	41.6	35.3
Columba livia	Chordata	Aves	Columbiformes	Columbidae	Columba	livia	Rock dove	SAMN02981415	PRJNA347893	GCA_001887795.1	Chromosome	1018.02	41.2346	35
Condylura cristata	Chordata	Mammalia	Soricomorpha	Talpidae	Condylura	cristata	Star-nosed mole	SAMN00727830	PRJNA72447	GCA_000260355.1	Scaffold	1769.66	41.9	2.5
Corvus brachyrhynchos	Chordata	Aves	Passeriformes	Corvidae	Corvus	brachyrhynchos	American crow	SAMN02297499	PRJNA253849	GCA_000691975.1	Scaffold	1091.31	42	20
Corvus hawaiiensis	Chordata	Aves	Passeriformes	Corvidae	Corvus	hawaiiensis	Hawaiian crow	SAMN09383001	PRJNA475267	GCA_003402825.1	Contig	1497.61	42.9	25
Coryphaenoides rupestris	Chordata	Fish	Gadiformes	Macrouridae	Coryphaenoides	rupestris	Rock grenadier	SAMN08010939	PRJNA417902	GCA_002895965.1	Scaffold	829.209	NA	54
Coturnix japonica	Chordata	Aves	Galliformes	Phasianidae	Coturnix	japonica	Japanese quail	SAMN03989050	PRJNA314147	GCA_001577835.1	Chromosome	927.657	41.3684	6
Crocodylus porosus	Chordata	Reptilia	Crocodilia	Crocodylidae	Crocodylus	porosus	Saltwater crocodile	SAMN03102602	PRJNA357059	GCA_001723895.1	Scaffold	2049.54	44.2	57
Crotalus horridus	Chordata	Reptilia	Squamata	Viperidae	Crotalus	horridus	Timber rattlesnake	SAMN01815951	PRJNA181087	GCA_001625485.1	Scaffold	1520.33	34.3	30.2
Cuculus canorus	Chordata	Aves	Cuculiformes	Cuculidae	Cuculus	canorus	Common cuckoo and Eurasian cuckoo	SAMN02298149	PRJNA263299	GCA_000709325.1	Scaffold	1153.89	41.7	12.9
Cyanistes caeruleus	Chordata	Aves	Passeriformes	Paridae	Cyanistes	caeruleus	Blue tit	SAMN03734925	PRJNA432745	GCA_002901205.1	Scaffold	1186.98	41.8	14.6
Cyprinus carpio	Chordata	Fish	Cypriniformes	Cyprinidae	Cyprinus	carpio	Common carp	SAMEA2757102	PRJNA352247	GCA_000951615.2	Chromosome	1713.66	37.3325	47
Danio rerio	Chordata	Fish	Cypriniformes	Cyprinidae	Danio	rerio	Zebra danio or zebrafish	SAMN06930106	PRJNA11776	GCA_000002035.4	Chromosome	1679.2	36.6374	5.5
Dasypus novemcinctus	Chordata	Mammalia	Cingulata	Dasypodidae	Dasypus	novemcinctus	Nine-banded armadillo	SAMN02953623	PRJNA196486	GCA_000208655.2	Scaffold	3631.52	41.5	22.3
Daubentonia madagascariensis	Chordata	Mammalia	Primates	Daubentoniidae	Daubentonia	madagascariensis	Aye-aye	SAMN00690380	PRJNA74997	GCA_000241425.1	Scaffold	2855.37	39.6	32.3
Delphinapterus leucas	Chordata	Mammalia	Cetacea	Monodontidae	Delphinapterus	leucas	Beluga	SAMN06216270	PRJNA407951	GCA_002288925.2	Scaffold	2358.52	41.3	40
Desmodus rotundus	Chordata	Mammalia	Chiroptera	Phyllostomidae	Desmodus	rotundus	Vampire bat	SAMN07783852	PRJNA436375	GCA_002940915.2	Scaffold	2063.81	42.3	29.2
Dicentrarchus labrax	Chordata	Fish	Perciformes	Moronidae	Dicentrarchus	labrax	European seabass	SAMEA3271076	PRJEB5099	GCA_000689215.1	Scaffold	675.917	40.4	15
Dicerorhinus sumatrensis	Chordata	Mammalia	Perissodactyla	Rhinocerotidae	Dicerorhinus	sumatrensis	Sumatran rhinoceros	SAMN07833945	PRJNA415733	GCA_002844835.1	Scaffold	2949.86	39.2	32.8
Dipodomys ordii	Chordata	Mammalia	Rodentia	Heteromyidae	Dipodomys	ordii	Ord's kangaroo rat	SAMN02900551	PRJNA20385	GCA_000151885.2	Scaffold	2236.37	42.6	9.9
Dromaius novaehollandiae	Chordata	Aves	Casuariiformes	Dromaiidae	Dromaius	novaehollandiae	Emu	SAMN08476457	PRJNA484763	GCA_003342905.1	Scaffold	1192.25	41.7	16.6
Echinops telfairi	Chordata	Mammalia	Afrosoricida	Tenrecidae	Echinops	telfairi	Lesser hedgehog tenrec	SAMN00216137	PRJNA12590	GCA_000313985.1	Scaffold	2947.02	43.6	19
Egretta garzetta	Chordata	Aves	Pelecaniformes	Ardeidae	Egretta	garzetta	Little egret	SAMN02596466	PRJNA253831	GCA_000687185.1	Scaffold	1206.5	42.5	22.3
Eidolon helvum	Chordata	Mammalia	Chiroptera	Pteropodidae	Eidolon	helvum	Straw-colored fruit bat	SAMN02212690	PRJNA209406	GCA_000465285.1	Scaffold	1837.75	39.2	21.8
Elaphurus davidianus	Chordata	Mammalia	Artiodactyla	Cervidae	Elaphurus	davidianus	Pere David's deer	SAMN03020601	PRJNA256236	GCA_002443075.1	Scaffold	2584.69	40.5	27.5
Ellobius talpinus	Chordata	Mammalia	Rodentia	Cricetidae	Ellobius	talpinus	Northern mole vole	SAMN04317029	PRJNA305123	GCA_001685095.1	Scaffold	2265.97	41.3	5
Empidonax traillii	Chordata	Aves	Passeriformes	Tyrannidae	Empidonax	traillii	Willow flycatcher	SAMN08663748	PRJNA437496	GCA_003031625.1	Scaffold	1123.49	NA	11
Enhydra lutris	Chordata	Mammalia	Carnivora	Mustelidae	Enhydra	lutris	Sea otter	SAMN07211055	PRJNA407952	GCA_002288905.2	Scaffold	2455.28	41.6	27
Eptesicus fuscus	Chordata	Mammalia	Chiroptera	Vespertilionidae	Eptesicus	fuscus	Big brown bat	SAMN00767986	PRJNA232522	GCA_000308155.1	Scaffold	2026.63	43.5	19
Equus asinus	Chordata	Mammalia	Perissodactyla	Equidae	Equus	asinus	African wild ass	SAMN03010633	PRJNA304024	GCA_001305755.1	Scaffold	2391.05	41.4	47
Equus caballus	Chordata	Mammalia	Perissodactyla	Equidae	Equus	caballus	Horse	SAMN02953672	PRJNA421018	GCA_002863925.1	Chromosome	2506.97	41.5271	57
Erinaceus europaeus	Chordata	Mammalia	Erinaceomorpha	Erinaceidae	Erinaceus	europaeus	Western European hedgehog	SAMN00760989	PRJNA74585	GCA_000296755.1	Scaffold	2715.72	42.4999	11.7
Eschrichtius robustus	Chordata	Mammalia	Cetacea	Eschrichtiidae	Eschrichtius	robustus	Gray whale	SAMN06837692	PRJNA384396	GCA_002189225.1	Scaffold	2849.45	30.7	77
Esox lucius	Chordata	Fish	Esociformes	Esocidae	Esox	lucius	Northern pike	SAMN02439989	PRJNA268215	GCA_000721915.3	Chromosome	904.497	42.1904	30
Eulemur macaco	Chordata	Mammalia	Primates	Lemuridae	Eulemur	macaco	Black lemur	SAMN03699689	PRJNA284191	GCA_001262655.1	Scaffold	2119.88	38.3	37.5
Eurypyga helias	Chordata	Aves	Eurypygiformes	Eurypygidae	Eurypyga	helias	Sunbittern	SAMN02324546	PRJNA265393	GCA_000690775.1	Scaffold	1088.02	42.3	15
Falco cherrug	Chordata	Aves	Falconiformes	Falconidae	Falco	cherrug	Saker falcon	SAMN02981426	PRJNA217049	GCA_000337975.1	Scaffold	1174.81	41.8	15.9
Falco peregrinus	Chordata	Aves	Falconiformes	Falconidae	Falco	peregrinus	Peregrine falcon	SAMN02981425	PRJNA198010	GCA_000337955.1	Scaffold	1171.97	41.8	25
Felis catus	Chordata	Mammalia	Carnivora	Felidae	Felis	catus	Domestic cat	SAMN02953640	PRJNA16726	GCA_000181335.4	Chromosome	2521.86	41.8806	30
Ficedula albicollis	Chordata	Aves	Passeriformes	Muscicapidae	Ficedula	albicollis	Collared flycatcher	SAMN02981387	PRJNA208061	GCA_000247815.2	Chromosome	1118.34	44.2999	9.8
Fulmarus glacialis	Chordata	Aves	Procellariiformes	Procellariidae	Fulmarus	glacialis	Northern fulmar	SAMN02324803	PRJNA261828	GCA_000690835.1	Scaffold	1141.4	41.2	51
Gadiculus argenteus	Chordata	Fish	Gadiformes	Gadidae	Gadiculus	argenteus	Silvery pout	SAMEA4028794	PRJEB12469	GCA_900302595.1	Scaffold	396.767	NA	3
Gadus chalcogrammus	Chordata	Fish	Gadiformes	Gadidae	Gadus	chalcogrammus	Alaska pollock	SAMEA4028800	PRJEB12469	GCA_900302575.1	Scaffold	448.868	44.6	15
Gadus morhua	Chordata	Fish	Gadiformes	Gadidae	Gadus	morhua	Atlantic cod	SAMEA3138401	PRJNA41391	GCA_000231765.1	Scaffold	824.311	46.3	25
Gallus gallus	Chordata	Aves	Galliformes	Phasianidae	Gallus	gallus	Red junglefowl	SAMN02981218	PRJNA13342	GCA_000002315.5	Chromosome	1065.37	42.3032	30
Gambusia affinis	Chordata	Fish	Cyprinodontiformes	Poeciliidae	Gambusia	affinis	Mosquitofish	SAMN07157452	PRJNA386810	GCA_003097735.1	Scaffold	598.663	38.2	3
Gasterosteus aculeatus	Chordata	Fish	Gasterosteiformes	Gasterosteidae	Gasterosteus	aculeatus	Alaskan stickleback	SAMN02981227	PRJNA13579	GCA_000180675.1	Contig	446.611	44.6	8
Gavia stellata	Chordata	Aves	Gaviiformes	Gaviidae	Gavia	stellata	Red-throated diver	SAMN02324832	PRJNA261843	GCA_000690875.1	Scaffold	1129.69	41.1001	24
Gavialis gangeticus	Chordata	Reptilia	Crocodilia	Gavialidae	Gavialis	gangeticus	Gharial	SAMN03102901	PRJNA357062	GCA_001723915.1	Scaffold	2640.79	45.5	59
Gopherus agassizii	Chordata	Reptilia	Testudines	Testudinidae	Gopherus	agassizii	Desert tortoise	SAMN05991319	PRJNA352726	GCA_002896415.1	Scaffold	2184.97	43	62.8
Gorilla gorilla	Chordata	Mammalia	Primates	Hominidae	Gorilla	gorilla	Gorilla	SAMN02981220	PRJNA18247	GCA_000167515.2	Contig	3.0229	41	60.1
Grus japonensis	Chordata	Aves	Gruiformes	Gruidae	Grus	japonensis	Red-crowned crane	SAMD00050840	PRJDB4708	GCA_002002985.1	Scaffold	1265.63	41.6	25.2
Gulo gulo	Chordata	Mammalia	Carnivora	Mustelidae	Gulo	gulo	Wolverine	SAMEA3522159	PRJEB10674	GCA_900006375.2	Scaffold	2423.18	37.6	19.5
Haliaeetus albicilla	Chordata	Aves	Accipitriformes	Accipitridae	Haliaeetus	albicilla	White-tailed sea-eagle	SAMN02333670	PRJNA263514	GCA_000691405.1	Scaffold	1133.55	40.9	42
Haliaeetus leucocephalus	Chordata	Aves	Accipitriformes	Accipitridae	Haliaeetus	leucocephalus	Bald eagle	SAMN02664716	PRJNA269279	GCA_000737465.1	Scaffold	1178.41	41.8	48
Heterocephalus glaber	Chordata	Mammalia	Rodentia	Bathyergidae	Heterocephalus	glaber	Naked mole-rat	SAMN00714537	PRJNA72441	GCA_000247695.1	Scaffold	2618.2	41.2	31
Hippopotamus amphibius	Chordata	Mammalia	Artiodactyla	Hippopotamidae	Hippopotamus	amphibius	Hippopotamus	SAMN07206988	PRJNA389773	GCA_002995585.1	Scaffold	2425.75	38.8	61.2
Hucho hucho	Chordata	Fish	Salmoniformes	Salmonidae	Hucho	hucho	Danube salmon	SAMN09378492	PRJNA475010	GCA_003317085.1	Scaffold	2487.55	32.9	15
Hyaena hyaena	Chordata	Mammalia	Carnivora	Hyaenidae	Hyaena	hyaena	Striped hyena	SAMN07212965	PRJNA390068	GCA_003009895.1	Scaffold	2374.72	41.3	25
Ictalurus punctatus	Chordata	Fish	Siluriformes	Ictaluridae	Ictalurus	punctatus	Channel catfish	SAMN03486842	PRJNA327588	GCA_001660625.1	Chromosome	783.275	39.8391	16
Ictidomys tridecemlineatus	Chordata	Mammalia	Rodentia	Sciuridae	Ictidomys	tridecemlineatus	Thirteen-lined ground squirrel	SAMN00210855	PRJNA61725	GCA_000236235.1	Scaffold	2478.39	40.5	7.9
Jaculus jaculus	Chordata	Mammalia	Rodentia	Dipodidae	Jaculus	jaculus	Lesser Egyptian jerboa	SAMN00728442	PRJNA72445	GCA_000280705.1	Scaffold	2835.25	42.7	7.3
Labrus bergylta	Chordata	Fish	Perciformes	Labridae	Labrus	bergylta	Ballan wrasse	SAMEA3939555	PRJEB13687	GCA_900080235.1	Scaffold	805.481	40.9	29
Lacerta viridis	Chordata	Reptilia	Squamata	Lacertidae	Lacerta	viridis	European green lizard	SAMEA104452607	PRJEB24178	GCA_900245905.1	Contig	1439.84	43.7	10
Latimeria chalumnae	Chordata	Fish	Coelacanthiformes	Latimeriidae	Latimeria	chalumnae	Coelacanth	SAMN00138723	PRJNA56111	GCA_000225785.1	Scaffold	2860.59	43	48
Lepisosteus oculatus	Chordata	Fish	Lepisosteiformes	Lepisosteidae	Lepisosteus	oculatus	Spotted gar	SAMN00706774	PRJNA68247	GCA_000242695.1	Chromosome	945.878	40.4083	18
Lethenteron camtschaticum	Chordata	Fish	Petromyzontiformes	Petromyzontidae	Lethenteron	camtschaticum	Arctic lamprey	SAMN02981514	PRJNA237018	GCA_000466285.1	Scaffold	1030.66	48.1	7
Limosa lapponica	Chordata	Aves	Charadriiformes	Scolopacidae	Limosa	lapponica	Bar-tailed godwit	SAMN05417616	PRJNA321163	GCA_002844005.1	Scaffold	1034.77	42.3	34
Lipotes vexillifer	Chordata	Mammalia	Cetacea	Iniidae	Lipotes	vexillifer	Yangzte river dolphin or baiji	SAMN02953859	PRJNA174066	GCA_000442215.1	Scaffold	2429.21	41.4	24
Lonchura striata	Chordata	Aves	Passeriformes	Estrildidae	Lonchura	striata	White-rumped munia	SAMN06283872	PRJNA391487	GCA_002197715.1	Scaffold	1060.17	41.8001	10
Loxodonta africana	Chordata	Mammalia	Proboscidea	Elephantidae	Loxodonta	africana	African bush elephant	SAMN02953622	PRJNA12569	GCA_000001905.1	Scaffold	3196.74	40.9	65
Lycaon pictus	Chordata	Mammalia	Carnivora	Canidae	Lycaon	pictus	African wild dog	SAMN04312208	PRJNA304992	GCA_001887905.1	Chromosome	2358.14	41.1817	17
Lyrurus tetrix	Chordata	Aves	Galliformes	Phasianidae	Lyrurus	tetrix	Eurasian black grouse	SAMN01814332	PRJNA179551	GCA_000586395.1	Contig	657.025	40.9	12.2
Macaca fascicularis	Chordata	Mammalia	Primates	Cercopithecidae	Macaca	fascicularis	Long-tailed macaque	SAMN00811240	PRJNA20409	GCA_000364345.1	Chromosome	2946.84	41.3398	39
Macaca fuscata	Chordata	Mammalia	Primates	Cercopithecidae	Macaca	fuscata	Japanese macaque	SAMD00113013	PRJDB6785	GCA_003118495.1	Contig	2930.71	40.9	38.5
Macaca mulatta	Chordata	Mammalia	Primates	Cercopithecidae	Macaca	mulatta	Rhesus monkey		PRJNA214746	GCA_000772875.3	Chromosome	3236.22	41.2015	40
Macaca nemestrina	Chordata	Mammalia	Primates	Cercopithecidae	Macaca	nemestrina	Pigtail macaque	SAMN03121842	PRJNA279145	GCA_000956065.1	Scaffold	2948.7	41.3	37.6
Maccullochella peelii	Chordata	Fish	Perciformes	Percichthyidae	Maccullochella	peelii	Murray cod	SAMN03938494	PRJNA290988	GCA_002120245.1	Scaffold	633.241	NA	48
Mandrillus leucophaeus	Chordata	Mammalia	Primates	Cercopithecidae	Mandrillus	leucophaeus	Drill	SAMN03121813	PRJNA279492	GCA_000951045.1	Scaffold	3061.99	41.6	39
Marmota marmota	Chordata	Mammalia	Rodentia	Sciuridae	Marmota	marmota	Alpine marmot	SAMEA3214822	PRJEB8272	GCA_001458135.1	Scaffold	2510.59	40.2	17.4
Megaderma lyra	Chordata	Mammalia	Chiroptera	Megadermatidae	Megaderma	lyra	Greater false vampire bat	SAMN02212695	PRJNA209407	GCA_000465345.1	Scaffold	1735.93	40.3	14
Melanogrammus aeglefinus	Chordata	Fish	Gadiformes	Gadidae	Melanogrammus	aeglefinus	Haddock	SAMEA104602249	PRJEB25074	GCA_900291075.1	Scaffold	652.791	44.9	20
Meleagris gallopavo	Chordata	Aves	Galliformes	Phasianidae	Meleagris	gallopavo	Wild turkey	SAMN02981253	PRJNA42129	GCA_000146605.3	Chromosome	1128.34	41.7201	13
Melopsittacus undulatus	Chordata	Aves	Psittaciformes	Psittacidae	Melopsittacus	undulatus	Budgerigar	SAMN02981360	PRJNA197262	GCA_000238935.1	Scaffold	1117.37	41.4001	21
Meriones unguiculatus	Chordata	Mammalia	Rodentia	Muridae	Meriones	unguiculatus	Mongolian jird	SAMN06897401	PRJNA391923	GCA_002204375.1	Scaffold	2523.12	42.5	6.3
Merlangius merlangus	Chordata	Fish	Gadiformes	Gadidae	Merlangius	merlangus	English whiting	SAMEA4028797	PRJEB12469	GCA_900323355.1	Scaffold	423.942	44.4	20
Mesocricetus auratus	Chordata	Mammalia	Rodentia	Cricetidae	Mesocricetus	auratus	Golden hamster	SAMN00769068	PRJNA77669	GCA_000349665.1	Scaffold	2504.93	43.2	3.9
Microcebus murinus	Chordata	Mammalia	Primates	Cheirogaleidae	Microcebus	murinus	Gray mouse lemur	SAMN06275470	PRJNA19967	GCA_000165445.3	Chromosome	2487.41	41.3423	18.2
Microtus agrestis	Chordata	Mammalia	Rodentia	Cricetidae	Microtus	agrestis	Field vole	SAMN03863806	PRJNA290426	GCA_001305995.1	Scaffold	3124.14	26.4	4.8
Microtus ochrogaster	Chordata	Mammalia	Rodentia	Cricetidae	Microtus	ochrogaster	Prairie vole	SAMN00727831	PRJNA72443	GCA_000317375.1	Chromosome	2287.34	42.805	5.3
Monodelphis domestica	Chordata	Mammalia	Didelphimorphia	Didelphidae	Monodelphis	domestica	Gray short-tailed opossum	SAMN02953611	PRJNA12561	GCF_000002295.2	Chromosome	3598.44	38.1446	5.1
Morone saxatilis	Chordata	Fish	Perciformes	Moronidae	Morone	saxatilis	Striped bass	SAMN03174709	PRJNA266827	GCA_001663605.1	Scaffold	585.167	40	30
Mus musculus	Chordata	Mammalia	Rodentia	Muridae	Mus	musculus	House mouse		PRJNA11777	GCA_000001635.8	Chromosome	2818.97	41.951	4
Mus spicilegus	Chordata	Mammalia	Rodentia	Muridae	Mus	spicilegus	Mound-building mouse	SAMN08141584	PRJNA421365	GCA_003336285.1	Scaffold	2496.08	NA	3.5
Myodes glareolus	Chordata	Mammalia	Rodentia	Cricetidae	Myodes	glareolus	Bank vole	SAMN03863713	PRJNA290429	GCA_001305785.1	Scaffold	3443.07	25.8	4.9
Myotis brandtii	Chordata	Mammalia	Chiroptera	Vespertilionidae	Myotis	brandtii	Brandt's bat	SAMN01801565	PRJNA218631	GCA_000412655.1	Scaffold	2107.24	42.9	41
Myotis lucifugus	Chordata	Mammalia	Chiroptera	Vespertilionidae	Myotis	lucifugus	Little brown bat	SAMN02953645	PRJNA16951	GCA_000147115.1	Scaffold	2034.58	42.7	34
Nasalis larvatus	Chordata	Mammalia	Primates	Cercopithecidae	Nasalis	larvatus	Proboscis monkey	SAMN02689222	PRJNA241312	GCA_000772465.1	Chromosome	3011.97	42.2537	25.1
Neotoma lepida	Chordata	Mammalia	Rodentia	Cricetidae	Neotoma	lepida	Desert woodrat	SAMN04893622	PRJNA319537	GCA_001675575.1	Scaffold	2353.86	36.2	10.5
Neovison vison	Chordata	Mammalia	Carnivora	Mustelidae	Neovison	vison	American mink	SAMEA4493372	PRJEB15663	GCA_900108605.1	Scaffold	2447.19	NA	11.4
Nestor notabilis	Chordata	Aves	Psittaciformes	Psittacidae	Nestor	notabilis	Kea	SAMN02339299	PRJNA264990	GCA_000696875.1	Scaffold	1053.56	41.1	47
Nipponia nippon	Chordata	Aves	Pelecaniformes	Threskiornithidae	Nipponia	nippon	Crested ibis	SAMN02596464	PRJNA253829	GCA_000708225.1	Scaffold	1223.86	42.0001	25.8
Nomascus leucogenys	Chordata	Mammalia	Primates	Hylobatidae	Nomascus	leucogenys	White-cheeked gibbon	SAMN02981257	PRJNA13975	GCA_000146795.3	Chromosome	2962.06	41.3958	44.1
Nothobranchius furzeri	Chordata	Fish	Cyprinodontiformes	Aplocheilidae	Nothobranchius	furzeri	Turquoise killifish	SAMEA2698544	PRJEB5837	GCA_001465895.2	Chromosome	1242.52	44.8104	1.1
Ochotona princeps	Chordata	Mammalia	Lagomorpha	Ochotonidae	Ochotona	princeps	American pika	SAMN00767999	PRJNA74593	GCA_000292845.1	Scaffold	2229.84	44	7
Octodon degus	Chordata	Mammalia	Rodentia	Octodontidae	Octodon	degus	Degu	SAMN00769067	PRJNA74595	GCA_000260255.1	Scaffold	2995.89	42.5	14
Odocoileus virginianus	Chordata	Mammalia	Artiodactyla	Cervidae	Odocoileus	virginianus	White-tailed deer	SAMN02953782	PRJNA52611	GCA_000191625.1	Contig	37.6562	45.2	23
Okapia johnstoni	Chordata	Mammalia	Artiodactyla	Giraffidae	Okapia	johnstoni	Okapi	SAMN04526128	PRJNA313910	GCA_001660835.1	Scaffold	2878.13	41.5	33.5
Oncorhynchus kisutch	Chordata	Fish	Salmoniformes	Salmonidae	Oncorhynchus	kisutch	Coho salmon	SAMN05991263	PRJNA378663	GCA_002021735.1	Chromosome	2369.93	43.6225	5
Oncorhynchus mykiss	Chordata	Fish	Salmoniformes	Salmonidae	Oncorhynchus	mykiss	Steelhead	SAMN05449231	PRJNA390662	GCA_002163495.1	Chromosome	2179	43.4875	11
Oncorhynchus tshawytscha	Chordata	Fish	Salmoniformes	Salmonidae	Oncorhynchus	tshawytscha	Chinook salmon	SAMN07843558	PRJNA432585	GCA_002872995.1	Chromosome	2425.71	43.7341	9
Ophiophagus hannah	Chordata	Reptilia	Squamata	Elapidae	Ophiophagus	hannah	King cobra	SAMN02439592	PRJNA201683	GCA_000516915.1	Scaffold	1594.07	40.6	22.5
Orcinus orca	Chordata	Mammalia	Cetacea	Delphinidae	Orcinus	orca	Killer whale	SAMN01180276	PRJNA167475	GCA_000331955.2	Scaffold	2372.92	41.7	90
Ornithorhynchus anatinus	Chordata	Mammalia	Monotremata	Ornithorhynchidae	Ornithorhynchus	anatinus	Duck-billed platypus	SAMN02953646	PRJNA12885	GCF_000002275.2	Chromosome	1995.61	45.6584	22.6
Orycteropus afer	Chordata	Mammalia	Tubulidentata	Orycteropodidae	Orycteropus	afer	Aardvark	SAMN00744890	PRJNA74587	GCA_000298275.1	Scaffold	4444.08	42.0995	29.8
Oryctolagus cuniculus	Chordata	Mammalia	Lagomorpha	Leporidae	Oryctolagus	cuniculus	European rabbit	SAMN02953624	PRJNA12819	GCA_000003625.1	Chromosome	2737.46	44.0526	9
Oryzias latipes	Chordata	Fish	Beloniformes	Adrianichthyidae	Oryzias	latipes	Japanese medaka	SAMN06689957	PRJNA325079	GCA_002234675.1	Chromosome	734.057	40.8475	5
Otolemur garnettii	Chordata	Mammalia	Primates	Galagidae	Otolemur	garnettii	Small-eared galago	SAMN02981229	PRJNA16955	GCA_000181295.3	Scaffold	2519.72	41.5	20
Ovis ammon	Chordata	Mammalia	Artiodactyla	Bovidae	Ovis	ammon	Argali	SAMN06233880	PRJNA361450	GCA_003121645.1	Scaffold	2643.43	41.6	16.8
Ovis aries	Chordata	Mammalia	Artiodactyla	Bovidae	Ovis	aries	Domestic sheep or mouflon	SAMN00116405	PRJNA179263	GCA_000298735.2	Chromosome	2615.52	41.9795	22.8
Pan paniscus	Chordata	Mammalia	Primates	Hominidae	Pan	paniscus	Pygmy chimpanzee or bonobo	SAMEA1029457	PRJNA49285	GCA_000258655.2	Chromosome	3286.64	42.3185	55
Pan troglodytes	Chordata	Mammalia	Primates	Hominidae	Pan	troglodytes	Chimpanzee	SAMN06272697	PRJNA13184	GCA_002880755.3	Chromosome	3050.4	40.81	59.4
Panthera pardus	Chordata	Mammalia	Carnivora	Felidae	Panthera	pardus	Leopard	SAMN04347630	PRJNA355165	GCA_001857705.1	Scaffold	2578.02	41.9	27.3
Panthera tigris	Chordata	Mammalia	Carnivora	Felidae	Panthera	tigris	Tiger	SAMN02086964	PRJNA236771	GCA_000464555.1	Scaffold	2391.08	41.5	26.3
Parus major	Chordata	Aves	Passeriformes	Paridae	Parus	major	Great tit	SAMN03083587	PRJNA312399	GCA_001522545.2	Chromosome	1020.31	41.5208	15.4
Passer domesticus	Chordata	Aves	Passeriformes	Passeridae	Passer	domesticus	House sparrow	SAMN02929199	PRJNA255814	GCA_001700915.1	Chromosome	1042.72	41.1833	23
Patagioenas fasciata	Chordata	Aves	Columbiformes	Columbidae	Patagioenas	fasciata	Band-tailed pigeon	SAMN04386172	PRJNA308039	GCA_002029285.1	Scaffold	1089.15	40.9	18.5
Pelecanus crispus	Chordata	Aves	Pelecaniformes	Pelecanidae	Pelecanus	crispus	Dalmatian pelican	SAMN02339887	PRJNA253833	GCA_000687375.1	Scaffold	1160.92	41.4	35.3
Perca fluviatilis	Chordata	Fish	Perciformes	Percidae	Perca	fluviatilis	Eurasian perch	SAMN08954933	PRJNA450919	GCA_003412525.1	Scaffold	958.225	45.1	22
Percopsis transmontana	Chordata	Fish	Percopsiformes	Percopsidae	Percopsis	transmontana	Sand roller	SAMEA4028770	PRJEB12469	GCA_900302285.1	Scaffold	458.089	NA	6
Peromyscus maniculatus	Chordata	Mammalia	Rodentia	Cricetidae	Peromyscus	maniculatus	Deer mouse	SAMN00848614	PRJNA53563	GCA_000500345.1	Scaffold	2630.54	42.7	8.3
Petromyzon marinus	Chordata	Fish	Petromyzontiformes	Petromyzontidae	Petromyzon	marinus	Sea lamprey	SAMN06131802	PRJNA357048	GCA_002833325.1	Scaffold	1130.42	NA	9
Phalacrocorax carbo	Chordata	Aves	Suliformes	Phalacrocoracidae	Phalacrocorax	carbo	Great cormorant	SAMN02339889	PRJNA261839	GCA_000708925.1	Scaffold	1138.97	41.3	27.2
Phascolarctos cinereus	Chordata	Mammalia	Diprotodontia	Phascolarctidae	Phascolarctos	cinereus	Koala	SAMN06198159	PRJNA384067	GCA_002099425.1	Contig	3192.58	39.1	22.1
Phocoena phocoena	Chordata	Mammalia	Cetacea	Phocoenidae	Phocoena	phocoena	Harbor porpoise	SAMN08000480	PRJNA417595	GCA_003071005.1	Scaffold	2441.14	37.2	20.4
Phodopus sungorus	Chordata	Mammalia	Rodentia	Cricetidae	Phodopus	sungorus	Dzhungarian hamster	SAMN05191964	PRJNA318271	GCA_001707965.1	Contig	2003.23	41.3	3.9
Phycis blennoides	Chordata	Fish	Gadiformes	Gadidae	Phycis	blennoides	Greater forkbeard	SAMEA4028788	PRJEB12469	GCA_900302315.1	Scaffold	416.767	NA	20
Phylloscopus trochilus	Chordata	Aves	Passeriformes	Phylloscopidae	Phylloscopus	trochilus	Willow warbler	SAMN04881205	PRJNA319295	GCA_002305835.1	Scaffold	1066.52	41.2	11.8
Picoides pubescens	Chordata	Aves	Piciformes	Picidae	Picoides	pubescens	Downy woodpecker	SAMN02314405	PRJNA263502	GCA_000699005.1	Scaffold	1167.32	44.6	11.9
Pimephales promelas	Chordata	Fish	Cypriniformes	Cyprinidae	Pimephales	promelas	Fathead minnow	SAMN02418978	PRJNA227290	GCA_000700825.1	Scaffold	1219.33	41.7	2
Podiceps cristatus	Chordata	Aves	Podicipediformes	Podicipedidae	Podiceps	cristatus	Great crested grebe	SAMN02339891	PRJNA212905	GCA_000699545.1	Scaffold	1134.92	41.5	19.2
Poecilia reticulata	Chordata	Fish	Cyprinodontiformes	Poeciliidae	Poecilia	reticulata	Guppy	SAMN02404645	PRJNA238429	GCA_000633615.2	Chromosome	731.622	40.2816	5
Pogona vitticeps	Chordata	Reptilia	Squamata	Agamidae	Pogona	vitticeps	Central bearded dragon	SAMEA2300447	PRJEB5206	GCA_900067755.1	Scaffold	1716.68	42.1	12
Pollachius virens	Chordata	Fish	Gadiformes	Gadidae	Pollachius	virens	Pollock	SAMEA4028795	PRJEB12469	GCA_900312635.1	Scaffold	394.928	NA	25
Procavia capensis	Chordata	Mammalia	Hyracoidea	Procaviidae	Procavia	capensis	Rock hyrax	SAMN02894304	PRJNA13972	GCA_000152225.2	Scaffold	3602.18	41.8	14.8
Prolemur simus	Chordata	Mammalia	Primates	Lemuridae	Prolemur	simus	Greater bamboo lemur	SAMN05853041	PRJNA344914	GCA_003258685.1	Scaffold	2411.59	37.8	17.6
Psammomys obesus	Chordata	Mammalia	Rodentia	Muridae	Psammomys	obesus	Fat sand rat	SAMN06061930	PRJNA355058	GCA_002215935.1	Contig	2311.47	42	3.2
Pseudois nayaur	Chordata	Mammalia	Artiodactyla	Bovidae	Pseudois	nayaur	Bharal	SAMN06233878	PRJNA361448	GCA_003182575.1	Scaffold	2584.17	42.1	20.9
Psittacula krameri	Chordata	Aves	Psittaciformes	Psittacidae	Psittacula	krameri	Rose-ringed parakeet	SAMN06459718	PRJNA377329	GCA_002870145.1	Scaffold	1417.81	38.1	34
Pteropus alecto	Chordata	Mammalia	Chiroptera	Pteropodidae	Pteropus	alecto	Black flying fox	SAMN01103203	PRJNA232518	GCA_000325575.1	Scaffold	1985.98	39.9	19.7
Pteropus vampyrus	Chordata	Mammalia	Chiroptera	Pteropodidae	Pteropus	vampyrus	Large flying fox	SAMN02894360	PRJNA20325	GCA_000151845.2	Scaffold	2198.28	40.5	20.9
Puma concolor	Chordata	Mammalia	Carnivora	Felidae	Puma	concolor	Cougar	SAMN08662999	PRJNA481988	GCA_003327715.1	Scaffold	2432.97	41.8	23.8
Rattus norvegicus	Chordata	Mammalia	Rodentia	Muridae	Rattus	norvegicus	Norway rat	SAMN02808228	PRJNA10629	GCA_000001895.4	Chromosome	2870.18	42.3282	3.8
Rhinella marina	Chordata	Amphibia	Anura	Bufonidae	Rhinella	marina	Cane toad	SAMEA104558286	PRJEB24695	GCA_900303285.1	Contig	2551.76	NA	24.8
Rhinolophus ferrumequinum	Chordata	Mammalia	Chiroptera	Rhinolophidae	Rhinolophus	ferrumequinum	Greater horseshoe bat	SAMN02213056	PRJNA209409	GCA_000465495.1	Scaffold	1926.44	40.6	30.5
Rhinopithecus roxellana	Chordata	Mammalia	Primates	Cercopithecidae	Rhinopithecus	roxellana	Golden snub-nosed monkey	SAMN02427086	PRJNA266995	GCA_000769185.1	Scaffold	2899.55	41	29.5
Rousettus aegyptiacus	Chordata	Mammalia	Chiroptera	Pteropodidae	Rousettus	aegyptiacus	Egyptian rousette	SAMN04287759	PRJNA309421	GCA_001466805.2	Scaffold	1910.25	40	22.9
Salmo salar	Chordata	Fish	Salmoniformes	Salmonidae	Salmo	salar	Atlantic salmon	SAMN02749551	PRJNA287919	GCA_000233375.4	Chromosome	2966.89	43.8912	13
Salvelinus alpinus	Chordata	Fish	Salmoniformes	Salmonidae	Salvelinus	alpinus	Arctic char	SAMN06561764	PRJNA433373	GCA_002910315.2	Chromosome	2169.55	43.6053	40
Sarcophilus harrisii	Chordata	Mammalia	Dasyuromorphia	Dasyuridae	Sarcophilus	harrisii	Tasmanian devil	SAMN02953780	PRJNA51853	GCA_000189315.1	Scaffold	3174.69	37	13
Scophthalmus maximus	Chordata	Fish	Pleuronectiformes	Scophthalmidae	Scophthalmus	maximus	Turbot	SAMN08049846	PRJEB11743	GCA_003186165.1	Chromosome	524.979	43.431	26
Sebastes aleutianus	Chordata	Fish	Scorpaeniformes	Scorpaenidae	Sebastes	aleutianus	Rougheye rockfish	SAMN03964772	PRJNA229179	GCA_001910805.2	Scaffold	899.65	40.9	205
Sebastes nigrocinctus	Chordata	Fish	Scorpaeniformes	Scorpaenidae	Sebastes	nigrocinctus	Tiger rockfish	SAMN02981553	PRJNA171384	GCA_000475235.3	Scaffold	746.045	40.8	116
Sebastes rubrivinctus	Chordata	Fish	Scorpaeniformes	Scorpaenidae	Sebastes	rubrivinctus	Flag rockfish	SAMN02981552	PRJNA62009	GCA_000475215.1	Scaffold	756.297	40.7	18
Serinus canaria	Chordata	Aves	Passeriformes	Fringillidae	Serinus	canaria	House canary	SAMEA3138919	PRJEB1766	GCA_000534875.1	Scaffold	1152.1	42.6	24
Setophaga coronata	Chordata	Aves	Passeriformes	Parulidae	Setophaga	coronata	Yellow-rumped (myrtle) warbler	SAMN05224218	PRJNA325157	GCA_001746935.1	Scaffold	1171.93	37.3	10
Solenodon paradoxus	Chordata	Mammalia	Soricomorpha	Solenodontidae	Solenodon	paradoxus	Hispaniolan solenodon	SAMN07314178	PRJNA368679	GCA_002901085.1	Scaffold	2049.42	39.9	12.1
Sorex araneus	Chordata	Mammalia	Soricomorpha	Soricidae	Sorex	araneus	Eurasian shrew	SAMN00210854	PRJNA13689	GCA_000181275.2	Scaffold	2423.16	43.4	3.2
Sparus aurata	Chordata	Fish	Perciformes	Sparidae	Sparus	aurata	Gilthead seabream	SAMN09603368	PRJNA416845	GCA_003309015.1	Chromosome	830.382	41.5049	11
Spheniscus magellanicus	Chordata	Aves	Sphenisciformes	Spheniscidae	Spheniscus	magellanicus	Magellanic penguin	SAMN06701112	PRJNA382168	GCA_003264715.1	Scaffold	1209.86	39.6	30
Sphenodon punctatus	Chordata	Reptilia	Rhynchocephalia	Sphenodontidae	Sphenodon	punctatus	Tuatara	SAMN08038466	PRJNA418887	GCA_003113815.1	Scaffold	4272.21	NA	90
Spondyliosoma cantharus	Chordata	Fish	Perciformes	Sparidae	Spondyliosoma	cantharus	Black sea bream	SAMEA4028822	PRJEB12469	GCA_900302685.1	Scaffold	680.472	NA	15
Strix occidentalis	Chordata	Aves	Strigiformes	Strigidae	Strix	occidentalis	Spotted owl	SAMN05525316	PRJNA338167	GCA_002372975.1	Scaffold	1255.54	41.3	25
Struthio camelus	Chordata	Aves	Struthioniformes	Struthionidae	Struthio	camelus	Ostrich	SAMN02316164	PRJNA263340	GCA_000698965.1	Scaffold	1225.04	41.3	50
Sturnus vulgaris	Chordata	Aves	Passeriformes	Sturnidae	Sturnus	vulgaris	European starling	SAMN04029017	PRJNA304638	GCA_001447265.1	Scaffold	1036.76	41.7	22.9
Sus scrofa	Chordata	Mammalia	Artiodactyla	Suidae	Sus	scrofa	Wild boar	SAMN02953785	PRJNA13421	GCA_000003025.6	Chromosome	2501.91	41.971	27
Symphodus melops	Chordata	Fish	Perciformes	Labridae	Symphodus	melops	Corkwing wrasse	SAMN06339785	PRJNA354496	GCA_002819105.1	Contig	614.569	41.6	9
Taeniopygia guttata	Chordata	Aves	Passeriformes	Estrildidae	Taeniopygia	guttata	Zebra finch	SAMN02981239	PRJNA17289	GCA_000151805.2	Chromosome	1232.14	41.4526	12
Thamnophis sirtalis	Chordata	Reptilia	Squamata	Colubridae	Thamnophis	sirtalis	Common garter snake	SAMN03759628	PRJNA294278	GCA_001077635.2	Scaffold	1424.9	41.8	14
Theropithecus gelada	Chordata	Mammalia	Primates	Cercopithecidae	Theropithecus	gelada	Gelada baboon	SAMN09197221	PRJNA477372	GCA_003255815.1	Chromosome	2889.63	41.1126	36
Thunnus albacares	Chordata	Fish	Perciformes	Scombridae	Thunnus	albacares	Yellowfin tuna	SAMEA4028815	PRJEB12469	GCA_900302625.1	Scaffold	728.212	NA	9
Thunnus thynnus	Chordata	Fish	Perciformes	Scombridae	Thunnus	thynnus	Horse mackerel	SAMN08408184	PRJNA432036	GCA_003231725.1	Scaffold	648.209	39.3	15
Tupaia belangeri	Chordata	Mammalia	Scandentia	Tupaiidae	Tupaia	belangeri	Northern tree shrew	SAMN03004381	PRJNA13971	GCA_000181375.1	Contig	2137.23	41.4	11.1
Tursiops truncatus	Chordata	Mammalia	Cetacea	Delphinidae	Tursiops	truncatus	Bottlenosed dolphin	SAMN06114300	PRJNA359990	GCA_001922835.1	Scaffold	2132.52	40.9	51.6
Tympanuchus cupido	Chordata	Aves	Galliformes	Phasianidae	Tympanuchus	cupido	Greater prairie chicken	SAMN05433571	PRJNA330991	GCA_001870855.1	Scaffold	983.777	NA	5
Typhlichthys subterraneus	Chordata	Fish	Percopsiformes	Amblyopsidae	Typhlichthys	subterraneus	Southern cavefish	SAMEA4028771	PRJEB12469	GCA_900302405.1	Scaffold	555.56	41.6	4
Tyto alba	Chordata	Aves	Strigiformes	Tytonidae	Tyto	alba	Barn owl	SAMN02339894	PRJNA263629	GCA_000687205.1	Scaffold	1120.14	40.2	34
Uria lomvia	Chordata	Aves	Charadriiformes	Alcidae	Uria	lomvia	Thick-billed murre	SAMN07414775	PRJNA395774	GCA_002289315.1	Scaffold	1179.36	41.5	29
Ursus americanus	Chordata	Mammalia	Carnivora	Ursidae	Ursus	americanus	American black bear	SAMN04908966	PRJNA319796	GCA_003344425.1	Scaffold	2588.39	39.5	34
Ursus maritimus	Chordata	Mammalia	Carnivora	Ursidae	Ursus	maritimus	Polar bear	SAMN02729226	PRJNA254163	GCA_000687225.1	Scaffold	2301.38	41.7	43.8
Vicugna pacos	Chordata	Mammalia	Artiodactyla	Camelidae	Vicugna	pacos	Alpaca	SAMN01096418	PRJNA30567	GCA_000164845.3	Scaffold	2172.21	41.7	25.8
Vipera berus	Chordata	Reptilia	Squamata	Viperidae	Vipera	berus	Northern palaearctic viper	SAMN02780930	PRJNA170536	GCA_000800605.1	Scaffold	1532.39	41.3	19
Vulpes vulpes	Chordata	Mammalia	Carnivora	Canidae	Vulpes	vulpes	Red fox	SAMN06553695	PRJNA482864	GCA_003160815.1	Scaffold	2421.57	41.3	21.3
Xenopus laevis	Chordata	Amphibia	Anura	Pipidae	Xenopus	laevis	African clawed frog	SAMN04518361	PRJNA338693	GCA_001663975.1	Chromosome	2718.43	40.232	30.3
Zeus faber	Chordata	Fish	Zeiformes	Zeidae	Zeus	faber	European john dory	SAMEA4028772	PRJEB12469	GCA_900323335.1	Scaffold	610.433	NA	12
Zonotrichia albicollis	Chordata	Aves	Passeriformes	Emberizidae	Zonotrichia	albicollis	White-throated sparrow	SAMN02981528	PRJNA217032	GCA_000385455.1	Scaffold	1052.6	41.8	14.9
Zosterops lateralis	Chordata	Aves	Passeriformes	Zosteropidae	Zosterops	lateralis	Silvereye	SAMN03389315	PRJNA277310	GCA_001281735.1	Scaffold	1036	41.3	13
