# Supplementary material for: A genomic predictor of lifespan in vertebrates
Source: Sci Rep. 2019 Dec 12;9:17866. doi: 10.1038/s41598-019-54447-w (PMC6908713; doi:10.1038/s41598-019-54447-w)
Supplement: Supplementary file 3 — Supplementary Table 2 [file 41598_2019_54447_MOESM3_ESM.xlsx]

## Sheet: Sheet1
Supplementary Table S2.The 42 promoters with their EPD IDs required to estimate lifespan from CpG density. For each promoter the associated gene, the coefficient required for the linear model and the result of a Pearson correlation between CpG density and maximum lifespan is given.
Promoter ID	Sequence	Gene ID	Gene Name	Weights	Correlation (R2)	pvalue
Intercept	NA	NA	NA	3.16779	NA	NA
FP000866	CTGGGACAAACACCCGAGACGGGCCGAATTCCAGCTCGCAGGTAGTAATTCCGCCCCTCCCCTCCCCGCTCCGTCGCGTCCAGTCCAGCTCTTCTAGCCCTGCCCCGCTCCTCTAGCCCAACCGCTCCCCACTGTTGGCCCCGCCCCTCCCCGCCCCGTCCAGCTCTTCTCGCCCCGCCCCGCTCTTCTCGCCCAACTGCTCCTCGCTGTTGGCCCCGCCCCTCCCCCGCCACCCCCGCCCCCGCCCCGCCCCTCTCTTCTCGCCCAACCGCCCACCTCTGTTGGCCCCGCCCTCCCATCTAAGTCACGCCTCCTAGTAGGTCAATTTAGCTTCTCCAGCTCCAGAGCCCAGACTCCTCATTGGGCGCAGCACTATTCCCGCCTCTTCCTTGGGTCGCG…	RAD54L_1	RAD54L	0.743641	0.265548	1.32351e-05
FP001731	TTGCATAACCCAAAGTCACAAAGATTTATTATGTTTTATTGCAGAAGTTTCATAGTTTAATTTTTTAAATTATGATCTATTAATTTTTATATCTAGCATTAGGTATGATTTCTTTTACATATGGACGTCCAATTATTTCATCTCTATTTGTTGAAATGACTATTATTTCTCCAGTCATGACTCAAGAAAGAATTATGTCATACTAATTCCCAGGAAATTGTAAAGGACAGACTGTGCTCCACAGCACGTGAGTTGAAACAAGGAAGAAGGGAGGAAGAAAAGAAGCAGTGGTAGCCTCCCAGGTGAGAGGTATGTGGACAGTGATCCTGCTTCCAGGTTCAATGTCATTGGTTGGATATTATGGAAGTGCCAAAGCTACAAACCTAGTCTTGGGCGTGT…	LCE3D_1	LCE3D	2.63949	0.222986	0.000274771
FP003100	GTGCAGTGAACCTGTAAGGCAAAGGGAAAGAACTAAGCAGCAGGCGGGGGATTAGCTCAAATGGTAGAGCGCTCGCTTAGCATGCGAGAGGTAGCGGGATCGATGCCCGCATCCTCCACTCAGCTTTTGCGTCCGTCACACTACAGAACACAAAACGGGAGGGATTCCCGGCGCAGTGGGCTACGTGTTTCATTTTAGAGACACAAGACTGTTAAGCGATAAGGAGTTTCACACGATGTCTTTTTATTTCGCAGTTGAGTCCCAGTTTCTGCCGCTTTATCTTTCCCGCCTCCCGGCAGGCAGGCCGTTAACCGTCTTCCGGAAGACGCTGCTAGAACCCTCCGGCCGCTCCTGCCCGCCATCGTCCCCGAACGACACTCGCTCAGGTACCCACTAACG…	AGBL5_1	AGBL5	-2.85237	-0.175716	0.00433298
FP003522	ATGTGTGTGTTTATATGTTGCAGGTGCTCATGGCAGTGTGTAAACTTTCTGCTGTTAGGCTGGGCATGCCTGTAATCCTAGCACTTTAAGAGGTTGAGGCGGGCAGATTGCTTGAGCTCAGGAGTTCAAGACCAGCCTGGGCAACATGGCAAAACCCCATCTCTACAAAAAATACAAAAAATTAGCTGGGCATGGTGGCGTGTAGTGCAGGTTATTTGGGGGGCCAAGGTGGGAGGATCAGTTGAGCCCAGGAGGTCGAGGCTGCAGTGAGCTGAGATTGCACCACTGCCTGAGTGACAAAGTGAGACCCTGTCACAAATAAACAACTTTCTACTGTTAGATAACCAAATAATTGTTTCATATGTGTATTTAATTGCAGGTGTCCCATTTCCCAAAAAC…	BOLA3_2	BOLA3	0.265175	0.031052	0.616837
FP003724	TCCCAGCAATTCCTTCTGCCCTTTATGGTCAGTGACTGTCTCTCTGCACCCTCCATCCCCATCTCGATCACTACCTCTACCTCTCTACTAGTCACAACCTTGTCACATATGGTGTAATTATTCATATCAATTTGATAAGGCTTCTAGGTTAACCTCAAGAGAATTGAATTAAAGTAGGTAATACCTTAAGCCTCCCTTAAATCAAATATTATCCAGAAGAGTCCCTCGTTAGCCAGTTATGCTTGATTTGCATTATAACAGTAACAAGTAAATATTTCCCAAGGTGCCAAGACCAGGTGGTTTTATTCCCTCTCAAACAGAGCTCTCAATGTCTTCATTAACCTCAGCTCCCTCCCCACTTGCTTTCTTACAGAAGCCGGGGGTGCCATGATTCTGCCC…	VWA3B_2	VWA3B	0.764496	0.247713	5.03969e-05
FP004392	ATTCTCCATGAGCACAGAGATCTTCGTATATCTATAATAATTGTACTCAGGAAACTCAAGGTATGAGGAGAGAGATTCCCTTCCTTCGGGGCTTGTAGGAGACTTCCCACGGAATCTTCTTTGGGAATGTCTCCCTTTTAAGCCCTGAAAGACCAGATAAATCTCAGGTGAACCTAGAGAAACAGGGAGCTTCGTATACTCAAAAGTCTATACATTACGTATTATTGAACGGCGACCTGCGGCCGCCCCTGCTGCTGCGCATGCTCCATAACTGCCGCTTGCTATAGCTGGGAGTACTGTATTATCTCTTTGCTCTTCGCCGGCTCTTCCCCAGACTTCTGTTCGAACTTCCCGGCCGCGGCAGAACCCACCAATCACAAACGCCCTTCCTCAAGCCAC…	C2orf69_1	C2orf69	0.604005	0.270916	8.68173e-06
FP004897	TCCTTGTTCTCCCTGAGATGATTTATTTGATCTTCACCTTATCCTATAGGCAGTGGCTGCCCAGGACCAAGCTGGTTCCTCTGGGTGTGAACCAGGACCTAGACAAGGAGAAGATGCTGGAGGGCCGCAAGTCCAACATCCGCAAGTCAGTACAGATCGCCTACCACAGGGCTCTGCAGCACCGCAGCAAGGTGCAAGGCGAGCAGAGCAGTGAGACCAGCGATAGTGATTGATACTGCTCAACACAGCCCAACCTATAGTGCCCTGTGACTTCTCTCCTCCCCTTTGCTCACTGTCCTGGAGTGGCACCGGCCTCTGCACTGACTCATTTCTGGTCTTGGGGCCAGTCTCAGGGGAAGCTGGGTGGGGGAGGTCCCTCCTGCCCTAAGTGCAGCTGGA…	OGG1_2	OGG1	-0.839599	0.0112129	0.856655
FP005343	GCCCAGCCTAGGATCTCACGTCACCCTCCTCTTCTAGGTTGGGTGGGTGACGTAGACGACTACTCGCTGCACGGGGGCTGCCTGGTCACGCGCGGCACCAAGTGGATTGCCAACAACTGGATTAATGTGGACCCCAGCCGAGCGCGGCAAGCGCTGTTCCAACAGGAGATGGCCCGCCTTGCCCGAGAAGGGGGCACCGACTCACAGCCCGAGTGGGCTCTGGACCGGGCCTACCGCGATGCGCGCGTGGAACTCTGAGGGAAGAGTTAGCCCCGGTTCCCAGCCGCGGGTCGCCAGTTGCCCAAGATCAGGGGTCCGGCTGTCCTTCTGTCCTGCTGCAGACTAAAGGTCTGGCCAATGTCTTGCCCCACCCCGCCAGCCGCGATACGGCGCAGTTCC…	WDR6_2	WDR6	1.13545	0.311341	2.69231e-07
FP005635	GTAAGGACGGTGCTTCAAGTTTGATTAATTTGGCAATATGAAATGCAGCATAAGGTGTTGTTTGAGAAATTGGACAATATATAGCGCAGTTGAGCCTTTGTAGTTCCTAAGATCCTCATAGGTGCAGATAAGACTGTCAAAGTTTCAGCACCCGAGAAAAGGTACATATTCATCCATAAATACATATGCCACCTGTATATGCATATTCATCAATGCTATACAACAAAAGCTACAATGGAATCTTAGGAGGCTAAGCAATATTGCAAATTATGGCTTGCTCTAGGATAGAAGCATAGGTGTTGCATCTGAAACTCATTCTGGCTAAACACAATCCCTTCTGATTCTTAGGTCCAGTCAAAAGGATCAGTTCTATCAGGAGATTACAACATGCCTCTGAGA…	FAM19A1_3	FAM19A1	1.16744	0.149351	0.0155428
FP005772	CCTGAATGCTTCCAGACTTTCATTTCATCTACTAAAGGGAATTATGTCAGCAACCCTCCCTGCCTGGTGGGGGTACTGTGAAGAGCAAATGCGACAAGGAATTTGAAAGAAAGTTCCAAACAACAGGACAATACAAATATGTTTCATTATTGCCTCCTCTGTAAAATGGGAATAACTGCACAGAACTGCTGCGTAGTGATGTGTAGGTGAAGCTTAATTATGTAATGCCTGAAACACAAACCATCCTAGATGTTGTCATCCAAATATGAGATACAGCACCTTTCTGGGCCTCTTACCTATCATATTTCTGCTGCTTCTGTGGTTTACGGAAATTGTAACCCTTTCCGTGTGTGTATGGGTGTGTGTGCGCGCGTGTCTGAAAGAAGGAAGGAAACATTT…	PLCXD2_2	PLCXD2	2.76314	0.175839	0.00430533
FP006451	ACATATATATGGTCACAATAGAAAGGCAGGTAGATCAGAAGTCTCAGTTGCTGAGAAAGAGGGAGGGAGGGTGAGCCAGAGGTACCTTCTCCCCCATTGTAGAGAAAAGTGAAGTTCTTTTAGAGCCCCGTTACATCTTCAAGGCTTTTTATGAGATAATGGAGGAAATAAAGAGGGCTCAGTCCTTCTACTGTCCATATTTCATTCTCAAATCTGTTATTAGAGGAATGATTCTGATCTCCACCTACCATACACATGCCCTGTTGCTTGTTGGGCCTTCCTAAAATGTTAGAGTATGATGACAGATGGAGTTGTCTGGGTACATTTGTGTGCATTTAAGGGTGATAGTGTATTTGCTCTTTAAGAGCTGAGTGTTTGAGCCTCTGTTTGTGTGTAATT…	SST_2	SST	-6.47274	-0.30336	5.57789e-07
FP007180	TGAGCAGTTAGTTCTGTTGCCTACGCCTTTCCACCATCAACCTGTTAGCCTTCTTCTGGGATTCATGTTAAGGATACCCCTGACCCTAAGCCTCCAGCTTCCATGCTTCTAACTCATACTGTTACCCTTTAGACCCCGGGAATTTAAAAAAGGGGTTAATCTTTTCATGCAACTCCACTTCTGAAATGCAGTAATAACAACTCAGAGGATTCATCCTAATCCGTGGTTAGGTGGCTAGACTTTTACTAGCCAAGATGGATGGGAGATGCTAAATTTTTAATGCCAGAGCTAAAAATGTCTGCTTTGTCCAATGGTTAAATGAGTGTACACTTAAAAGAGTCTCACACTTTGGAGGGTTTCTCATGATTTTTCAGTGTTTTTTGTTTATTTTTCCCCGAA…	SNCA_3	SNCA	6.80389	0.255291	2.88978e-05
FP007395	TGTAATCCAACACTTTGGGAGACCGAGGCAGGTGGATCGCTTGTGCCCAGGAGTTGGAGACGAGCCTGGGCAATGCAGTGGGACCCCATCTCTAAAAAAATACAAAAATTAGATGGGCGTGGTGGCGTGTGCCTGTAGTCCCAGCTACTTGGGAGGCTGAGGTGGCAGGATTGCTTGAGCCTGTAGGGGTCAGGGCTGCAGTGAGCCATGATCATGCCACTGCACTCCAGCCTTGGCAACAGAGTAAGACCCCATTTAAAAATAAACAAACAAACAAAAACCTTTTTTACAATTGGATAGTGTAATTAAAGACGAACAGAAAGTATAATGAAGAATCACACTAAGCTGCACTTCATTTCATCTTTGTGTCACAAACCTACCAAAGGACTTTATTTATTA…	LARP1B_3	LARP1B	-2.09639	-0.177803	0.00388595
FP007500	CAGAGTATACAGTATTTAATGTCTAGTGAGTATGAGATAAAGAATGGTGTGTATGGAAAAGGGAAAGAGAGCACACACTTGAAAATAGTGCTCATTATAATATATCTAAGGTAGAACAAACATACATATGTGTGTGTGTTTTTTTTAAACCATACGTAAACACAGTTCAAAAAATTCAAAACAAAATTTGTAACAGAATTCAAAACATTCCTAAAATATTAATGCTGACATTTGGATAAGGAAGACTTAATAGATACTCAAGATACAATGTTTGTTTTTTTTATTTTATTTTTGTAAGTAAAAATTTACTTTCACTTTCTAGGAAACACTCTTAGATTAGTTAGTTGGAGAAATATTAAAAGGGACCTTACAGCACAGCCCTGCTTTGGTTGTGTTCAC…	FBXW7_2	FBXW7	-2.72792	-0.19081	0.00192019
FP007828	AGGAGTACTCCAAAGATTTCTTGCACTTTCTGGAATTAAACGCTGTGACTTTAGCTTCCTTCCTTTGGATTTTAGGAGGCAGAGGCATGTATTGAGGTGGGTGAAGTGGGGTAGGAAGACCATTTCTGGGAAAATGGGCCAGAGTATTGATCTTTTTCATTATGACCCCTTCGCTTCATTAGAGTAAACATTTATTGAACAAACGCAAAGCTTGGCGCTTGTCACTCATGTTTTATTGGCGTTTTCCTTTTTTTTAATTTTTTTTTAAGCTATCTCCTACAGGAAGGATATTAGCTCTTTCATTCTCTCAAGGGTCAGATGTAATCTTCCAACATCTGACTTTCGCGTCACCCATTTAGGAAGAGACGCGGTCCCTTTAAGGCCCTGGAAAGGGTCTAA…	SUB1_1	SUB1	0.22093	0.216751	0.000409723
FP009184	GACCTTCTGGGGTCAAGTGATCCTCATACCTCAGCCTCCCAAGTAGCTGGGACTAGAGGTGTGCACCACCACACCCAGCTAATTTTTATATTTTTTGTAGAGACGAAGTTTAACCATCTTTCCCAGGCTGGTCTTGAACTCCTGGCCTCAAGTGATCCACCTGTCTCGGCCTCTCAAAGTGCTGGGATTACAGGCATGAGCCACTGCGCCTGGCCTCATTTATCTCTTAAATGTTCCTCACTAGTCCCTTTATATGAATTTCTGACACGGATCCTGGCTGGGACTCTTATTTTGTGCTGATCTCTGAGAGCTTACTTATGACAGCTCTGTAGTAGTATGGCACCATCCTGAAGTGTTCTGGTGGGAGGCCTCAGAGCCAGGCCTCATTGAAATGGAATG…	SYCP2L_5	SYCP2L	-0.040961	-0.17388	0.00476408
FP009699	TGTTGAATATGGTGAAGCGCTTTCTGGTGAATCACTTCATACATCAGTGGAAGAGGCTTCCCTTGAGTGGAGTTTGTGAGCCCCTTTCGCTGGCAGTGTTCACATCCCTGCTGGCTAGCCATCTGGCGGGGATGCTGAAGAGGAGTTCCTCGCCAGTAGGAGGGTGGCCAAGGTGACCTCCATGGTTCTTTTCAGTTCTGGCTTCTTCTCTGATGAGTACTAAGGTTGAGCAGCCAAGTGAACCTCATTATCCTCTGCTTTGTGGCCAGAGCGGCCCCACAAAGGAAGCGGGGCTCCTAGAACATCACTGGGGGATGTTAAAATAGTTCTGTCTGCTGGGCTGAGTTAACCATGCAGTGTTGCTGTGAGATGATGGAATCAAACATAAAGGACAGTCAG…	RNF8_2	RNF8	0.12306	0.0440552	0.477685
FP010132	ATTTAACTTCTCCATTTTAATTTGAGATTTCTCCCATAAAAGTTCACTGAAGAAATTTCTCCTACTTCTGGGTAGCAATCAAGGAATACCCCAGTCAAGTTTTTAAAGAGTGGGTTTACCTCTCCAATTGCATTCCAATCTATATTCATTCCTGGTCAAAATAAAAGTATAAATAAGACTCTTTCAATCTAACCACAAGTTAGATTTGCAGTAAATTCCTCCGTCTTAGATCACTTTCTTTTTTACAGTTCCCAGACAAACTGACTTTGATTTAGCTAGTAATTTAATGAAATTCATCAGTTGATTGTAAGAAGTCCGCTTACATACACCAGTCATTCTCTCAGCAAATACTCATGGAAAATAAAAGCAATGTTCTCCCCATAAATAAATCCTACTTCT…	GRIK2_2	GRIK2	7.8601	0.352786	4.28141e-09
FP010752	AGGAACTTGAAGTTTACAACTCTCAGGGGTAAGATTTTAAAAATACATGTTAATGTTATTTACTGGCTTAAGATACTTGGAAGATCTATTCCAATAAGTTGCATCACCATTTTTGTTTTCAGTTTCAGAATGGAGTTTTAAATGAAACATATCCAGCTGAATTAAATAACATAAATAACACTCAGACTACCACACATCTTCAGCCACTTCATCATCCGTCAGAAGCCAGACCTTTTCCTGATTTGACATCCAGTGGATTCCTGTAATTCCAAGCCCAATTTTGACCCTGGTTTTTGGATTAAATTAGTTTGTGAAGGATTATGGAAAAATAAAACTGTCACTGTTGGACGTCAGCAAGTTCACATGGAGGCATTGATGCATGCTATTCACAATTATTCC…	AHR_2	AHR	5.72133	0.207748	0.000715396
FP010903	TTCACTTACACAAATCTTAGTTTGGTTAAACGTCTTAAGACCAGTTTCCAGCTCCTTTTCACGGCTTTCTTTCCCTGGGTACCCAGGTGCACAAATGGGATGGTGATCTTTACAAAACAACATCATCAACAACAAAAAAAACCTCTTGCTCACACAAAAGCCCACCTTGTAAATGAATGGAATATTAACGATCACCTAATACTTGCACCTTTGGCAGGGCGAAACTGAACACTAACACAGCTATTTCTACAGATTGCCAGTGAAACCGAAGCAGTTCGAGGAGAAATGCACCTACTGTACGTGAAATGCTGGTGCAGATTTTTTTCCTATCAGTCTAACCTTCTGTGTTGATGCATGAAGGCTGGTACCCACTTACAGGGATGCCAGATGATCAGTGCA…	NEUROD6_1	NEUROD6	-1.85533	-0.0193879	0.754774
FP011625	TATGGTTTTTATCAGAATATAAAGTGCAAAGAACTGGAATATTTCATAAGCCGTATTTCAAAAACTGACTTATTTATATACATTTCTGGAATTGTCTTTCAGCTATGGTGATTTTGTTATTTGAATATTATATATAAATTTGGAGAAAAATTATATTGAGCAGTTCTTAACAGTGTTCTTTTATCCATGATTGATGTTATAGTTTTTTGAAACCAGTATTAAGCAGAGAAAACCACACTGAGAATTTTAAATGTTATTATTAAATTTACTAAAATCTAATTTTTAGAATAAACAGTTTTTGAAATAAAATATACTTAAGGTGGAATTAGTAAATGTAACATGTTTTATGGGCATGTGTACAGAAGTCGTAAATGATAACAGTGACCATAAACACGCTTA…	ST7_5	ST7	-17.8719	-0.248597	4.7274e-05
FP012623	TGAAACTTTGTACCTTTTGACCAACATCTTCCCATTCCCCACCACTTCACCCCCAGCCCTGGTAACCACCAGTCTTCTCTCTATTTCTATGCGTTCAGCCTGTTTAGATTCCACATATATGTGACATCATGCAGTATTTCTGTGCTTGACTTATTTCTTTTAACATAACGTCCTCCAGGTTCATACATGTTGCCACACGTGATGGAATTTTCTTCTTTTTAAAGGCTGAATAGTATTCCTTTGTGCACATATACACCACATTTTCTTTATTCGTAAAAGATATGGTCTTCATGCATTCAACAAATATTTTTGAGCACCTACTGTGAGCCAGCCAATCTTGTTGGTGTTTGAGACATACGAGTGAGCAAATGAGATTCCAATCGTTGTTCTTGGAAGCTT…	TRIQK_2	TRIQK	0.859855	0.246176	5.62967e-05
FP013368	GGGAACGGAGGGGACGAGCACAATCCCCACTGAGCCAGGAGTTGGCCACTGACTGGAGGAAGGTGCCAAAGCTGACCCCGGCTCCAGCCTACTAGCGGGCGGGGGGAGAGACGGAGCCCAGCCTTGCCTCACTTCCACCAATCAGAGGCCGCCCGGCAGGGTGGGAGGCGCTCTGAGCTCAAGGAGAGGCTGAGCTCGCTCAGCAGGAGGCGGGGATTGCGGAAAAGAAGAACCAATAGGAACAAAGGTTCCCCGCCCCTTTGATTTGATGGACTACACATTCGGGCCAATGGGGGAATTCTCATTTCGAAGAAAGTGGGACTTGTTCTCCGGGTTTGAGAAAGAGGCTGCGCGGAGCCGGAGGGGTCGAGGCTGCGCCGCGTGGAGTGGCTTGGCTTA…	C9orf85_1	C9orf85	1.16924	0.171614	0.00534913
FP014583	AAGAAAGAATGGCTTTTCTGTGGATAGCCTGATTTAATTTCTGTTAAAAATAACAGGCATATTCTTAAGTAACCTGAAAGCTTGATCGCTTCAGGGAAGTATCATATAACATGCCTGTTTTATATTTTTTCTTTCTACTTTTACAAATTCTCAAAAATTCTACTTTGGGATTTACAGTGTTTTGGGTACATAATGACCATGCAAGTTGTATTTAGAAGTTGATAGTGGGTAATGTATTATTATTTCATTGTAAATCTGAAAAATAGAATTTCAGGTCTGATTCTGCTGTTTGATGTTACCCTTCACTGGCATGTTGCTTTAAGAGCACCCATCCCCCCTTCTTGCTTGGGCCACTGTGTCCTGTCAGTCATCCTGAAATACACTAGGGTGCTTGTCAGG…	CTNNA3_1	CTNNA3	-2.87899	-0.211131	0.000581781
FP015095	ACCCCCCCACCCCCTCCCCCAGCCACCACTTTCTCAAATACTACCCTTCCTTTTCCCCCTCCCTTAAGACTTATTTCTAATATTTCTAAAGTGCACTGTTTTGGGCCTCTCCCCATCCCCGCCCCCCAAGTGGGCTTTCCTTCCGCCTTCCTCGGCTCGGATTCCTGACTTGGTCGCCACCCCCTTCTCCTCCTCTCCCACCCCGCATTGTCTTTCTGAAACCGCCCCCTCCCGGAGCAAGTCCCTGCACCCTCGCCCAGAATCCCGGGCTCGCACACACTCCGCGCAGGCCGCTCCCCCTGCACACTCCTCCCTCCGTCTCCCCCCGGCTTCCCCGCCCCTCTCTTCCTCCTTCTTTCCCTCCTCCCTCTCCCGGCGCCCGAAAGGATCATTGTTAGC…	TCF7L2_1	TCF7L2	-0.173155	-0.142181	0.0213293
FP016407	TAAGGTAGAGGGTACACATTTAGTTTACAGTAAAACCTCAAACCCACCTCCACTCCCAGCCGGCCACTTCTCTCCCTGTTCCCTTCTCTGCCCTCCACAGGTGAGAACAAGTGTCCGGGGCCGCCCCGTGGGGCCCCAGGCTGCCCGCCCTGAAACTGCCTCGCTGTGTGCCCTTGGGCAACCCCGCCCTGCTCCGTGCCTCAGTTTCCCCACTCATAGAGGCTCCACAGGTGACACACCTGGCTCCGGGCCCCGATCGGCCGCCGGGCCCCGCGGGGCGGAAACCCCGCGCCAAGCCTCCCGGAGGCACCTCCAGGGCAGGGCGGGGAGCGCGGGGAGGGGCCGCGGGGACCTGCGCCGCTGGGGCCGCCTGGCCGCCGGCCGGCTCCGGGGGGCGCC…	LRP5_1	LRP5	1.63478	0.234109	0.000131008
FP016798	GTGCTCTGATCCAGGGTTTCGCTCAGAGCGGCGGCGAAGGAGAAATTCCCCTCCCCAACCAACAGGAGGCGCCGAGGGGCCATGGCCTCCACGGACTCCCGGCTCGCGTTCTCTGTGGCGCTCGTTTTACGTCACTTCCTTCACGGATCTCTCTCCGCCCCGTCTTCTCCCGTCACTAGTTGATGACGCACCCATGGCGCCTGGTTGTCTAGACGAGCCGGTGTACCGACTCCCCGGTGGATGATAACTATGAGTGCAAAAGCAAGACGCGCACTTTCCTGTCACCTCGCCCTTTCACCCCCTCGGGAAGATCAAAGTGTCTTTAGCCCAAGCATGGCCTTGAGCGACTTCATCACACCTGCATGAGGTCACAAGCAGTCACTAGCGCAGGGGGGTGAG…	C11orf1_1	C11orf1	0.190086	0.246612	5.45622e-05
FP018961	ATAACTGCAAATTTTGGTCCAAGTTTCAAAATATACCGTATTAAGAAATACATTTTTTTCATAAAATTGCACAGTTTAAATTATAAGTACTCTAAAACCTTCCTTGCTTTTTAAATGTTAAGATTAAGTTTCTAATACAAGTACTTGTGTGTTTACTTGCTCCACTTTCTTATGGTTGGGAATAGCATCTTCCTTCAGGAGCTAGCATATTAGCAGGTGAATCTGTTATTATTACTATCAACATGACTTTTTTAAAAATAACCTTTATTTACATTTTTAAACAAGGTGGTCCAGCCAGTTTAATCAGTTGACAAAACCCCATGCATGAACAAGTATAAGACTTAAGACAGAAAAAAGTGATGAGAAAAAATTTTGTTTATCTCTAGACTTTTTTCTTTT…	CAB39L_2	CAB39L	-1.95747	-0.137171	0.0264052
FP021681	TCCCAAGGGGCTTCCCTTCCCCTTTTACAGTAGCTCGGGTGGAATGGGCTCTCCCTCCTCCAGGGGAATAGAGAGCTTCCACGATTGTGACAAGTCTCGTGGGTGACGGGCCGGGGTTTGGGGAGGAGAGACAGACCCCTCCTCTTCCATAAACCCTGACCCCGGCCAGCTAACAGGCGGCCTCGGCTCTGATTTTCCCTCCGGAGCGCCCTTTTCAGCACCAGCGGCGCGCGGACAGCTCCCCTCGCCCCGCCGGGGCGGGCCCGGCCCGACGCCGCCCGCGATTGGCTGAGGCCGCTTTCGGTGTTTGCCAGGCTCGCGGGCTCCCGGGCTGCCTAGGGCCAGCGGGAGTCACAGGCCGACCGACCGACGGACCAGCCGCCCGACGGACTGGCCTCA…	ASPHD1_1	ASPHD1	0.975386	0.194745	0.00153742
FP022112	TTAATATATTAATGCAAACAGCAAAACATTTGCATTAAAATATATAATAGGTTTAGAATTTCTCAGAGAGAAGAGCTGGCTTTGCCTTTGAAATACCCATGGAGGCCGGGCACGGTGGCTCATGCCTGTAATCCCAGCACTTTGGGAGGCCGAGGCAGGTGGATCACCAGGTCAGGAGTTCAAGACCAGCCTGGCCAAGAGAGTGAAACCCACCTCTACTAAAAATACAAAAAAAAAAAAAATTAGCCAGGTGCAGTGGCAGGTGCCTGTAATCCTAGATACTTGGGAGGCTGAGGCAGGAGAATCGCTTGAACCTGGGCGGCAGAGGTTGCAGTGAGTCGAGATCATGCCATTGCACTCCAGCCTGGGCAACAGAGTGAGACTCTGTCTCAAAAAAAA…	DDX19B_2	DDX19B	-2.00821	-0.0948668	0.125604
FP022697	TCTGAGATGTCACCAGCATGCCCCTGATGTGTGCTCCTTGCATGTCCCCAGGTGTGCTAGGCATGTTCTGTGTGTCCTTGGCATGTTAACCTGGCAGTATCAGGGTGCATGTTCCATGTGTGGCACGGTGGGCACATGTTTGAGGATTGCCCTCACTGAGGTGGGCCTTGGCACACCCCCCTGCCTCGTGGGCCCTTCTCCCAGGTGGTGGACATCATGAGGGTGAACGTGGACAAGGTCCTGGAGCGAGACCAGAAGCTGTCGGAGCTGGACGACCGTGCAGATGCACTCCAGGCGGGGGCCTCCCAGTTTGAAACAAGCGCAGCCAAGCTCAAGCGCAAATACTGGTGGAAAAACCTCAAGGTAAGGGTGGGGACAGGAAGGAGGACAGGTGGGTGA…	VAMP2_3	VAMP2	0.624248	0.11699	0.0586119
FP022936	GCGTCATTTTCTTCCATGAGACCCTCTACCAGAAAGATGATAATGGTGTTCCCTTCGTCCGAACCATCCAGGATAAGGGCATCGTCGTGGGCATCAAGGTGCAGCCCCTGGCCCTGCTCTGAATGGAAGCTGGGTGTGAAAATAAGCTTGTGTAGGAGGGGTAGCAAGGAGAATCCTGCCTGGATTCAACCCTCTGCTTGTACTTCCTCTACAGGTTGACAAGGGTGTGGTGCCTCTAGCTGGGACTGATGGAGAAACCACCACTCAAGGTATAGGATGGGTGGGCTTGAGGACCAAAGAGGTGTTAGATAGTTGATGCTGGTAAAAGAGGGGCAGAGTAATGAGGTTGGCACTGTGCTTGCAGGGCTGGATGGGCTCTCAGAACGCTGTGCCCAATAC…	ALDOC_2	ALDOC	2.22414	0.213615	0.000498802
FP023502	TTCAGAGGGGGAGAGGGGACACTGAAGCTTTCATTTTGCCCTTATGCAGGTGGCAACTCTAGACACCGTTTCCTGCTCCTGCCTCACCCCAAAATTGTCTCAGAACAGTCCCTATGCAGAGGATTTGGGGTAGACCTTTACTAGAAGAGGGAGCAGAGCTCCTGTGGAGAGTGGGGAGGTTCGGAAAAGAACCCCCTTCCCAGCTGTACCGTTATGGCTTTTGCACTCTGATTTCCTGCCCCCCCAAATCTCACCCCTTCTCAGATTGGGGTTTCCCCAAAAAGAGAGAAGGAGAAGAAAAGAAGATGGCGACTGAGAAAAGGGTTGCTGGTGGAGCAGCCATGAAGAAATGCAATAAATTCCTTGTTGTTTTATGAAAATTTACAACTTTGTGATAGA…	HOXB6_1	HOXB6	1.27501	-0.0419183	0.49932
FP023586	TGGCATCTATATATATGGGGGTGGGGGGAGGATGCTGAGTACAATAAATATTCTTGTGAGAACTGAGGAGAGAAGAATGCATGTTCTAGAGATTTTTCTTCTTAGAACTCTATTCAGAAACAGGTTTTTAAAAGCATTATTTCATTTGTAAATCTACATTTTCCTGTGTCATTTTAAACTTTAATAAACGATTTTCTATTTTATGTTTATTTTGTGCTAGTAACAGTTTTCAGGCTTTCTGTCCTAGTAGACATTTTCTTTTTCTTTTTATCCTTAGCAGACTAACACAGGATCTTAGACATTTTGAAAGGTGAAATTACTTTGGAGGGGGGAAGGTCATGGGACTTATATTACATTTATCTTATTTGGATATGTTTGCTTTTGTTTTAAGGAACAAGA…	TOB1_2	TOB1	-2.75744	-0.102826	0.0967458
FP024524	AAATATGATTTCTTTTGCTTTTGTGCAATCTAATGCAAATCAGATTGGATGAATATTTTATATTGTTCCTGTAATGTGCAGTATAATTTCCTTTTAAATATTTTTCAGATAGGTACTTCCTGGGCTTTTTTTTTTTTTTGCTTTGCTATTTTAGTTTTTCTATTATTATTACAAGTTATACTGTTGTAATTAAACATTAAGAACACTTGTGGATCAAGGCGTGGGTGTCTTTTTCTTTTTCATCCACAGTACAGGTTTCAAATGGTTGTATGGAAAGCTTTGGATAACCATACTTAGGGAACATTAAAAATGGTTTTATTTTGGTTGGCTCAATGGTGATCCAAAGAGGGGGTTGTGGTAGTGGTTTCAATAAAACTTCACAACCAATGGGAATCTTTT…	CCDC102B_1	CCDC102B	0.731209	0.258218	2.32006e-05
FP024526	TTTATACAATTCCTCTTTTTGTAGGGGTATACTTTTTATACTAACATGCTGATATGTTCCTAACAAGTTCTTAAGAATTGGAACTTGTACCTAACAAGTTCTTAAGAATTGGAACTTGTATTTTATAAGAGAAAGAAGAGAGCAATGATGAACCTGAAAAATGAATCCTGTTTTGATATTGTACTATAATTATGTAAGATATGACCCCTGACAGAACCTGGGGACAGGGACCTGTCTGTACTCTCTTTGTGACTTACTGTGACTCTATAATTATTTCAAAATCAGAAGTTAAATCTCTCATAATGGTAGATCTGCATATGCCCTGGGCCAGCATACTTTTGTATCTGATGGGCTTTTGATCTGTTTTTTGGTCCTCATCAAAGCAAATGTCTGAGATCA…	CD226_1	CD226	1.87912	0.147316	0.0170259
FP024552	AAAGCTACTCTGGGCTCCTCCCCAGCCAAATCTAACCCCCCAACCTGAGATTGCAAAAGCGACACAGATATTTTTCCCCCCAAATGTAGGACATGCTTCACCCAAGGGTAGTTTGGATGCACGTGGTTGCGTGTGTATGAATGTGCAAGTGTGTGTATGTGTATGTGTGTGTGTTGGGGGGGAACTAACAGGTTTAAAAATCTGCAGGAACTAATGTCTACTTAACTTAGAGCATATGGGTTTTACCCGGTATCAGCCAGTGGGTTACAATAACAACACTGAATGAATTCCTCCAATGTACAATCTTTTATGTTATGCTGTATTAAGATTTCTTTTTTTTGTCATATTGTTTAGCTCCGAAAAAAAGAAAACAAAGCAATTAAAAAGATTGACAGGTAT…	TSHZ1_2	TSHZ1	-2.65225	-0.145025	0.0188418
FP024584	GCCAATCATGGCACACTTGTCCCAGTTCTGGGAGCCAAAGTTTTGTCTTCCAATGGCAAGGCAGCATTATCACAGTTGGGCTCCCATTGGCTCTGAGATGTGGGCGGGGTCACCACTCCTGGAGCTGCCACTAGCTCCACCCCATTCCATGCAAATGAAGTCAAAGCTGTGGTGAGTCCACGTGATTAGTCACATGGTTGATGACACACTCTCCCCACCCCTTTAGTGACGTCATTGCCCACTCAAACTCTCACGAGAGTTTGCACAGATGTGGAAAGGAGCTGGCAGGGCAGTTCCCTGGGACAGAAGGGAGTCAGGGGGTCCAACAGGGGCCCCCCACTGCCACCCCAGAGCCTCCAGTCCATCTTTAGCCAGGGGCCCCGGGGGGCCTGTGGGAAG…	ADNP2_2	ADNP2	2.76874	0.323306	8.67104e-08
FP025754	TGGGCAGAGGGCTCAGGGGTGGAATGGGGCAGGCCTAGGCAGAAGGGTCAGGGGTGGAATGGGGCAGGTCCAGGCAGAAGGGTCAGGAAAGGAATGGGGCAGGCCCAGGCAGAAGGGTCAGGGGTGGGATGGGGACCCAGGCAGAGGGTTGGGGCCAGGATGAGGAAGCACAAGCAGTGGGGTCAGGGCCAGGATAGGGGGCCACAAGAAGCTGTGGGAGCCCTAAGTCGGTACCTGACTCAGCCCAGGAAGTCAGGGAGGACTTCTTGGAGGAGGAGCTGTGTGAGCTGAGCTCTGAAGGAAGAGCTGGGTGGGCATATCGGGAAGCGGACATTAGTGGCAGGGAAATGGCATGCGCAGAGGCCTGAGGTGAGGGTAAGGGGGGATGGAACATTGGAG…	RAB4B_2	RAB4B	-1.9952	-0.312961	2.31612e-07
FP027242	AAAAGATGGGAGGGGACACGGGTCACATCTCAGGTTTGGGGGAATGTGTGTGCGTGTAGATGTGAAAACTGAGCCAAAATATTCCACTGTGAAGAGATCTCCCTTCTCGGCTGGTGGACATCAACCTTACCAAGTAATCTTTGGAGCAAGTAACTACCAAATAAAGCCGTTCCAAAACTTCTACGTAAGCTCCTACTTTTTAATGAGTACGCATTTCTCCCCATTTTCTTTTCCTCTCCAAGGACTGAGATAGCTGGAGCAAGGATGGGTCCCCCTCTGATTTCGTCCCCGCCCCAGCCAATCTGAGCCCGGATGCTAATTAGCTGCGCTCCCCTGATGAACACGCCTTTGTCACAAGTAGGCCCGGACTACAAAGCCCAGAATGCCTCACCCCTCCCT…	SALL4_1	SALL4	-0.813383	-0.163736	0.00791741
FP027553	AAGCGGACCCTCATGGACAACAGCGCCCATCTCTGGTCAGAGAAACTCGACTGGCTCCTTGTGCGTCTATATGAGGGGCCTCTGGAACCTCTCCGGGGGCCCTGCAGACATGGGAAGGCGGCCAGCGTAGCCTCCCCAGCTTCTTCTCTCAGGGATTTACACCCTTGCTCTTGGACATCAGGCACAATGTGGACATCTTCAGTTGGGTACCGGGGGAGCTTGATGCTTCACTCCTGGGGTAAGGTGGGGATTAGGTGTTTGGGTGTCGGGGTGTGTGTTTGGAGGGGGTGATTTAAGTGACTCTGGAACTTGAAGCCATTCTAGAGAACAACACCCAAGCGGCCAGGAGAACCAGAATCTTTTCATCAACATCCACAAGGGTCACGAGAAAGGCTGTCA…	CLIC6_1	CLIC6	1.56482	0.231097	0.00016068
FP029147	GGGGGTGGGGGTGGGGGAGGAACGCTTATTTTCCAAGGAATCGGGAGGGGAAAGGTGGAGAGGGCCAAGGGCAGCTAGGAGTGATGTGGGGAGCTGGAGCAGATTCGGAAGGACTTTGGGAGCTAATATCTAGGTTTTTGACTCTGAGCCCCTGTTGGGGCTCTCACTTCATGGCTTCTCACGCTTGTGCTGCATATCCCACACCAATTAGACCCAAGGATCAGTTGGAAGTTTCCAGGACATCTTCATTTTATTTCCACCCTCAATCCACATTTCCAGATGTCTCTGCAGCAAAGCGAAATTCCAGGCAAGCCTTAGGGAAAAAAGGAAAAACAAAGAAAATGAAACAATTGGCAGTGAAAGGCAGAAAGAGAAGATGGAGCCCTTAGAGAAGGGAGT…	PLP1_1	PLP1	1.57638	0.221752	0.000297642
