# Supplementary material for: A genomic predictor of lifespan in vertebrates
Source: Sci Rep. 2019 Dec 12;9:17866. doi: 10.1038/s41598-019-54447-w (PMC6908713; doi:10.1038/s41598-019-54447-w)
Supplement: Supplementary file 4 — Supplementary Table 3 [file 41598_2019_54447_MOESM4_ESM.xlsx]

## Sheet: Supplementary_Table_S1
Supplementary Table S1. Reference genomes of animals with known maximum lifespans.
Organism Name	Phylum	Class	Order	Family	Genus	Species	Common Name	BioSample	BioProject	Assembly	Level	Genome Size (Mb)	% GC	Lifespan (Years)
Acinonyx jubatus	Chordata	Mammalia	Carnivora	Felidae	Acinonyx	jubatus	Cheetah	SAMN09699341	PRJNA504297	GCA_003709585.1	Scaffold	2384.85	41.6	20.5
Ailuropoda melanoleuca	Chordata	Mammalia	Carnivora	Ursidae	Ailuropoda	melanoleuca	Giant panda	SAMN00008160	PRJNA38683	GCA_000004335.1	Scaffold	2299.51	41.7	36.8
Ailurus fulgens	Chordata	Mammalia	Carnivora	Ailuridae	Ailurus	fulgens	Red panda	SAMN04169031	PRJNA298932	GCA_002007465.1	Scaffold	2342.94	NA	19
Alligator mississippiensis	Chordata	Reptilia	Crocodilia	Alligatoridae	Alligator	mississippiensis	American alligator	SAMN02981418	PRJNA221578	GCA_000281125.4	Scaffold	2161.73	44.4	77
Alligator sinensis	Chordata	Reptilia	Crocodilia	Alligatoridae	Alligator	sinensis	Chinese alligator	SAMN02981559	PRJNA221633	GCA_000455745.1	Scaffold	2270.57	44.6	65
Amazona aestiva	Chordata	Aves	Psittaciformes	Psittacidae	Amazona	aestiva	Blue-fronted amazon	SAMN04014659	PRJNA294082	GCA_001420675.1	Scaffold	1129.54	42.2	49
Ambystoma mexicanum	Chordata	Amphibia	Caudata	Ambystomatidae	Ambystoma	mexicanum	Axolotl	SAMN06554622	PRJNA378970	GCA_002915635.2	Chromosome	32396.4	46.5211	17
Ammotragus lervia	Chordata	Mammalia	Artiodactyla	Bovidae	Ammotragus	lervia	Aoudad	SAMN06233879	PRJNA361449	GCA_002201775.1	Scaffold	2650.84	40.3	21.7
Anabas testudineus	Chordata	Fish	Perciformes	Anabantidae	Anabas	testudineus	Climbing perch	SAMEA4028826	PRJEB12469	GCA_900302665.1	Scaffold	524.845	40.2	8
Anas platyrhynchos	Chordata	Aves	Anseriformes	Anatidae	Anas	platyrhynchos	Mallard	SAMN10245527	PRJNA508795	GCA_003850225.1	Chromosome	1126.18	41.6676	29.1
Anguilla anguilla	Chordata	Fish	Anguilliformes	Anguillidae	Anguilla	anguilla	European eel	SAMN02777865	PRJNA73577	GCA_000695075.1	Scaffold	1018.7	42.9	88
Anguilla rostrata	Chordata	Fish	Anguilliformes	Anguillidae	Anguilla	rostrata	American eel	SAMN03737505	PRJNA285069	GCA_001606085.1	Scaffold	1413.03	41	50
Anolis carolinensis	Chordata	Reptilia	Squamata	Dactyloidae	Anolis	carolinensis	Green anole	SAMN02981230	PRJNA18787	GCA_000090745.2	Chromosome	1799.14	40.8238	7.2
Anoplopoma fimbria	Chordata	Fish	Scorpaeniformes	Anoplopomatidae	Anoplopoma	fimbria	Sablefish	SAMN02144194	PRJNA202249	GCA_000499045.1	Contig	699.326	40.3	114
Anser brachyrhynchus	Chordata	Aves	Anseriformes	Anatidae	Anser	brachyrhynchus	Pink-footed goose	SAMN07629812	PRJNA404647	GCA_002592135.1	Scaffold	1116.99	41.1	40.9
Apalone spinifera	Chordata	Reptilia	Testudines	Trionychidae	Apalone	spinifera	Spiny softshell turtle	SAMN03004388	PRJNA177958	GCA_000385615.1	Scaffold	1931.08	42.8	25.2
Apodemus speciosus	Chordata	Mammalia	Rodentia	Muridae	Apodemus	speciosus	Large Japanese field mouse	SAMD00084465	PRJDB5914	GCA_002335545.1	Scaffold	3494.29	24.2	5.3
Apodemus sylvaticus	Chordata	Mammalia	Rodentia	Muridae	Apodemus	sylvaticus	Long-tailed field mouse	SAMN03863808	PRJNA290427	GCA_001305905.1	Scaffold	3758.14	22.6	6.3
Apteryx australis	Chordata	Aves	Apterygiformes	Apterygidae	Apteryx	australis	Brown kiwi	SAMEA2560515	PRJNA294519	GCA_001039765.1	Scaffold	1523.97	42.5	35
Aquila chrysaetos	Chordata	Aves	Accipitriformes	Accipitridae	Aquila	chrysaetos	Golden eagle	SAMN02371870	PRJNA222866	GCA_000696035.1	Scaffold	1548.48	43.5	48
Ara macao	Chordata	Aves	Psittaciformes	Psittacidae	Ara	macao	Scarlet macaw	SAMN03000706	PRJNA189648	GCA_000400695.1	Scaffold	1204.7	42.5001	33
Athene cunicularia	Chordata	Aves	Strigiformes	Strigidae	Athene	cunicularia	Burrowing owl	SAMN08961563	PRJNA497593	GCA_003259725.1	Scaffold	1157.07	41	11
Balaenoptera acutorostrata	Chordata	Mammalia	Cetacea	Balaenopteridae	Balaenoptera	acutorostrata	Common minke whale	SAMN02192642	PRJNA72723	GCA_000493695.1	Scaffold	2431.69	41.4	50
Balearica regulorum	Chordata	Aves	Gruiformes	Gruidae	Balearica	regulorum	Grey crowned crane	SAMN02318095	PRJNA264996	GCA_000709895.1	Scaffold	1127.62	41.2001	27.2
Benthosema glaciale	Chordata	Fish	Myctophiformes	Myctophidae	Benthosema	glaciale	Glacier lanterfish	SAMEA4028768	PRJEB12469	GCA_900323375.1	Scaffold	676.314	NA	8
Beryx splendens	Chordata	Fish	Beryciformes	Berycidae	Beryx	splendens	Alfonsino	SAMEA4028808	PRJEB12469	GCA_900312565.1	Scaffold	533.268	43.3	23
Bison bison	Chordata	Mammalia	Artiodactyla	Bovidae	Bison	bison	American bison	SAMN02947321	PRJNA266339	GCA_000754665.1	Scaffold	2828.03	42.2	33.5
Boreogadus saida	Chordata	Fish	Gadiformes	Gadidae	Boreogadus	saida	Arctic cod	SAMEA4028799	PRJEB12469	GCA_900302515.1	Scaffold	412.07	NA	7
Bos taurus	Chordata	Mammalia	Artiodactyla	Bovidae	Bos	taurus	Domestic cattle	SAMN03145444	PRJNA450837	GCA_002263795.2	Chromosome	2715.85	41.9362	20
Brosme brosme	Chordata	Fish	Gadiformes	Gadidae	Brosme	brosme	Cusk	SAMEA4028792	PRJEB12469	GCA_900302425.1	Scaffold	412.731	NA	20
Bubalus bubalis	Chordata	Mammalia	Artiodactyla	Bovidae	Bubalus	bubalis	Water buffalo	SAMN08640746	PRJNA471901	GCA_003121395.1	Chromosome	2655.78	41.814	34.9
Callorhinchus milii	Chordata	Fish	Chimaeriformes	Callorhinchidae	Callorhinchus	milii	Elephant fish	SAMN00000800	PRJNA18361	GCA_000165045.2	Scaffold	974.499	42.5998	6
Calypte anna	Chordata	Aves	Apodiformes	Trochilidae	Calypte	anna	Anna's hummingbird	SAMN02265252	PRJNA253828	GCA_000699085.1	Scaffold	1105.68	41.3	8.5
Camelus bactrianus	Chordata	Mammalia	Artiodactyla	Camelidae	Camelus	bactrianus	Bactrian camel	SAMN02953968	PRJNA269612	GCA_000767855.1	Scaffold	1992.66	41.4	35.4
Camelus dromedarius	Chordata	Mammalia	Artiodactyla	Camelidae	Camelus	dromedarius	Dromedary	SAMN03000646	PRJNA269961	GCA_000767585.1	Scaffold	2004.06	41.3	28.4
Canis lupus	Chordata	Mammalia	Carnivora	Canidae	Canis	lupus	Gray wolf	SAMN02953603	PRJNA13179	GCA_000002285.2	Chromosome	2410.98	41.3022	20.6
Capra hircus	Chordata	Mammalia	Artiodactyla	Bovidae	Capra	hircus	Domestic goat	SAMN03863711	PRJNA340281	GCA_001704415.1	Chromosome	2922.81	43.1505	20.8
Capreolus capreolus	Chordata	Mammalia	Artiodactyla	Cervidae	Capreolus	capreolus	Western roe deer	SAMEA2531521	PRJEB4372	GCA_000751575.1	Scaffold	2785.38	41.8	17.5
Carassius auratus	Chordata	Fish	Cypriniformes	Cyprinidae	Carassius	auratus	Goldfish	SAMN09670328	PRJNA487739	GCA_003368295.1	Chromosome	1820.64	37.4818	41
Carlito syrichta	Chordata	Mammalia	Primates	Tarsiidae	Carlito	syrichta	Philippine tarsier	SAMN02445010	PRJNA20339	GCA_000164805.2	Scaffold	3453.86	41	16
Castor canadensis	Chordata	Mammalia	Rodentia	Castoridae	Castor	canadensis	American beaver	SAMN06187566	PRJNA371604	GCA_001984765.1	Scaffold	2518.31	39.7	23.4
Casuarius casuarius	Chordata	Aves	Casuariiformes	Casuariidae	Casuarius	casuarius	Southern cassowary	SAMN08476455	PRJNA433110	GCA_003342895.1	Scaffold	1209	41.4	30
Cathartes aura	Chordata	Aves	Accipitriformes	Cathartidae	Cathartes	aura	Turkey vulture	SAMN02319050	PRJNA212890	GCA_000699945.1	Scaffold	1152.57	41.1	20.8
Cavia aperea	Chordata	Mammalia	Rodentia	Caviidae	Cavia	aperea	Brazilian guinea pig	SAMN02252454	PRJNA212237	GCA_000688575.1	Scaffold	2716.4	42.2	6
Cavia porcellus	Chordata	Mammalia	Rodentia	Caviidae	Cavia	porcellus	Guinea pig	SAMN02981223	PRJNA12583	GCA_000151735.1	Scaffold	2723.22	40.1	12
Cebus capucinus	Chordata	Mammalia	Primates	Cebidae	Cebus	capucinus	White-faced capuchin	SAMN04522148	PRJNA328123	GCA_001604975.1	Scaffold	2717.7	41	54
Cervus elaphus	Chordata	Mammalia	Artiodactyla	Cervidae	Cervus	elaphus	Red deer	SAMN05196248	PRJNA324173	GCA_002197005.1	Chromosome	3438.62	44.8578	31.5
Chaetura pelagica	Chordata	Aves	Apodiformes	Apodidae	Chaetura	pelagica	Chimney swift	SAMN03018471	PRJNA264987	GCA_000747805.1	Scaffold	1119.19	41.6	15
Charadrius vociferus	Chordata	Aves	Charadriiformes	Charadriidae	Charadrius	vociferus	Killdeer	SAMN02296710	PRJNA263452	GCA_000708025.2	Scaffold	1219.86	42	10.9
Chelonia mydas	Chordata	Reptilia	Testudines	Cheloniidae	Chelonia	mydas	Green sea turtle	SAMN02981410	PRJNA234097	GCA_000344595.1	Scaffold	2208.41	43.7	75
Chinchilla lanigera	Chordata	Mammalia	Rodentia	Chinchillidae	Chinchilla	lanigera	Long-tailed chinchilla	SAMN00632093	PRJNA68239	GCA_000276665.1	Scaffold	2390.87	41.4	17.2
Choloepus hoffmanni	Chordata	Mammalia	Pilosa	Megalonychidae	Choloepus	hoffmanni	Hoffmann's two-toed sloth	SAMN02146716	PRJNA30809	GCA_000164785.2	Scaffold	3286.01	40	41
Chrysemys picta	Chordata	Reptilia	Testudines	Emydidae	Chrysemys	picta	Painted turtle	SAMN02713681	PRJNA210179	GCA_000241765.2	Chromosome	2365.77	44.564	61
Ciconia boyciana	Chordata	Aves	Ciconiiformes	Ciconiidae	Ciconia	boyciana	Oriental white stork	SAMD00050841	PRJDB4709	GCA_002002965.1	Scaffold	1364.95	43.6	48.1
Clupea harengus	Chordata	Fish	Clupeiformes	Clupeidae	Clupea	harengus	Atlantic herring	SAMN03154066	PRJNA286317	GCA_000966335.1	Scaffold	807.712	44.5001	22
Colinus virginianus	Chordata	Aves	Galliformes	Odontophoridae	Colinus	virginianus	Northern bobwhite	SAMN02981558	PRJNA188411	GCA_000599465.2	Scaffold	1254.15	38.6	6.4
Colius striatus	Chordata	Aves	Coliiformes	Coliidae	Colius	striatus	Speckled mousebird	SAMN02324230	PRJNA265879	GCA_000690715.1	Scaffold	1075.93	40.9	11.5
Colobus angolensis	Chordata	Mammalia	Primates	Cercopithecidae	Colobus	angolensis	Angolan colobus	SAMN03121814	PRJNA279495	GCA_000951035.1	Scaffold	2970.12	41.6	35.3
Columba livia	Chordata	Aves	Columbiformes	Columbidae	Columba	livia	Rock dove	SAMN02981415	PRJNA347893	GCA_001887795.1	Chromosome	1018.02	41.2346	35
Condylura cristata	Chordata	Mammalia	Soricomorpha	Talpidae	Condylura	cristata	Star-nosed mole	SAMN00727830	PRJNA72447	GCA_000260355.1	Scaffold	1769.66	41.9	2.5
Corvus brachyrhynchos	Chordata	Aves	Passeriformes	Corvidae	Corvus	brachyrhynchos	American crow	SAMN02297499	PRJNA253849	GCA_000691975.1	Scaffold	1091.31	42	20
Corvus cornix	Chordata	Aves	Passeriformes	Corvidae	Corvus	cornix	Hooded crow	SAMN02143031	PRJNA192205	GCA_000738735.2	Scaffold	1042.28	41.7	16.8
Corvus hawaiiensis	Chordata	Aves	Passeriformes	Corvidae	Corvus	hawaiiensis	Hawaiian crow	SAMN09383001	PRJNA475267	GCA_003402825.1	Contig	1497.61	42.9	25
Coryphaenoides rupestris	Chordata	Fish	Gadiformes	Macrouridae	Coryphaenoides	rupestris	Rock grenadier	SAMN08010939	PRJNA417902	GCA_002895965.1	Scaffold	829.209	NA	54
Coturnix japonica	Chordata	Aves	Galliformes	Phasianidae	Coturnix	japonica	Japanese quail	SAMN03989050	PRJNA314147	GCA_001577835.1	Chromosome	927.657	41.3684	6
Crocodylus porosus	Chordata	Reptilia	Crocodilia	Crocodylidae	Crocodylus	porosus	Saltwater crocodile	SAMN03102602	PRJNA357059	GCA_001723895.1	Scaffold	2049.54	44.2	57
Crotalus horridus	Chordata	Reptilia	Squamata	Viperidae	Crotalus	horridus	Timber rattlesnake	SAMN01815951	PRJNA181087	GCA_001625485.1	Scaffold	1520.33	34.3	30.2
Cuculus canorus	Chordata	Aves	Cuculiformes	Cuculidae	Cuculus	canorus	Common cuckoo and Eurasian cuckoo	SAMN02298149	PRJNA263299	GCA_000709325.1	Scaffold	1153.89	41.7	12.9
Cyanistes caeruleus	Chordata	Aves	Passeriformes	Paridae	Cyanistes	caeruleus	Blue tit	SAMN03734925	PRJNA432745	GCA_002901205.1	Scaffold	1186.98	41.8	14.6
Cyprinus carpio	Chordata	Fish	Cypriniformes	Cyprinidae	Cyprinus	carpio	Common carp	SAMEA2757102	PRJNA352247	GCA_000951615.2	Chromosome	1713.66	37.3325	47
Danio rerio	Chordata	Fish	Cypriniformes	Cyprinidae	Danio	rerio	Zebra danio or zebrafish	SAMN06930106	PRJNA11776	GCA_000002035.4	Chromosome	1679.2	36.6374	5.5
Dasypus novemcinctus	Chordata	Mammalia	Cingulata	Dasypodidae	Dasypus	novemcinctus	Nine-banded armadillo	SAMN02953623	PRJNA196486	GCA_000208655.2	Scaffold	3631.52	41.5	22.3
Daubentonia madagascariensis	Chordata	Mammalia	Primates	Daubentoniidae	Daubentonia	madagascariensis	Aye-aye	SAMN00690380	PRJNA74997	GCA_000241425.1	Scaffold	2855.37	39.6	32.3
Delphinapterus leucas	Chordata	Mammalia	Cetacea	Monodontidae	Delphinapterus	leucas	Beluga	SAMN06216270	PRJNA407951	GCA_002288925.2	Scaffold	2358.52	41.3	40
Desmodus rotundus	Chordata	Mammalia	Chiroptera	Phyllostomidae	Desmodus	rotundus	Vampire bat	SAMN07783852	PRJNA436375	GCA_002940915.2	Scaffold	2063.81	42.3	29.2
Dicentrarchus labrax	Chordata	Fish	Perciformes	Moronidae	Dicentrarchus	labrax	European seabass	SAMEA3271076	PRJEB5099	GCA_000689215.1	Scaffold	675.917	40.4	15
Dicerorhinus sumatrensis	Chordata	Mammalia	Perissodactyla	Rhinocerotidae	Dicerorhinus	sumatrensis	Sumatran rhinoceros	SAMN07833945	PRJNA415733	GCA_002844835.1	Scaffold	2949.86	39.2	32.8
Dipodomys ordii	Chordata	Mammalia	Rodentia	Heteromyidae	Dipodomys	ordii	Ord's kangaroo rat	SAMN02900551	PRJNA20385	GCA_000151885.2	Scaffold	2236.37	42.6	9.9
Dromaius novaehollandiae	Chordata	Aves	Casuariiformes	Dromaiidae	Dromaius	novaehollandiae	Emu	SAMN08476457	PRJNA484763	GCA_003342905.1	Scaffold	1192.25	41.7	16.6
Echinops telfairi	Chordata	Mammalia	Afrosoricida	Tenrecidae	Echinops	telfairi	Lesser hedgehog tenrec	SAMN00216137	PRJNA12590	GCA_000313985.1	Scaffold	2947.02	43.6	19
Egretta garzetta	Chordata	Aves	Pelecaniformes	Ardeidae	Egretta	garzetta	Little egret	SAMN02596466	PRJNA253831	GCA_000687185.1	Scaffold	1206.5	42.5	22.3
Eidolon helvum	Chordata	Mammalia	Chiroptera	Pteropodidae	Eidolon	helvum	Straw-colored fruit bat	SAMN02212690	PRJNA209406	GCA_000465285.1	Scaffold	1837.75	39.2	21.8
Elaphurus davidianus	Chordata	Mammalia	Artiodactyla	Cervidae	Elaphurus	davidianus	Pere David's deer	SAMN03020601	PRJNA256236	GCA_002443075.1	Scaffold	2584.69	40.5	27.5
Ellobius talpinus	Chordata	Mammalia	Rodentia	Cricetidae	Ellobius	talpinus	Northern mole vole	SAMN04317029	PRJNA305123	GCA_001685095.1	Scaffold	2265.97	41.3	5
Empidonax traillii	Chordata	Aves	Passeriformes	Tyrannidae	Empidonax	traillii	Willow flycatcher	SAMN08663748	PRJNA437496	GCA_003031625.1	Scaffold	1123.49	NA	11
Enhydra lutris	Chordata	Mammalia	Carnivora	Mustelidae	Enhydra	lutris	Sea otter	SAMN07211055	PRJNA407952	GCA_002288905.2	Scaffold	2455.28	41.6	27
Eptesicus fuscus	Chordata	Mammalia	Chiroptera	Vespertilionidae	Eptesicus	fuscus	Big brown bat	SAMN00767986	PRJNA232522	GCA_000308155.1	Scaffold	2026.63	43.5	19
Equus asinus	Chordata	Mammalia	Perissodactyla	Equidae	Equus	asinus	African wild ass	SAMN03010633	PRJNA304024	GCA_001305755.1	Scaffold	2391.05	41.4	47
Equus caballus	Chordata	Mammalia	Perissodactyla	Equidae	Equus	caballus	Horse	SAMN02953672	PRJNA421018	GCA_002863925.1	Chromosome	2506.97	41.5271	57
Erinaceus europaeus	Chordata	Mammalia	Erinaceomorpha	Erinaceidae	Erinaceus	europaeus	Western European hedgehog	SAMN00760989	PRJNA74585	GCA_000296755.1	Scaffold	2715.72	42.4999	11.7
Eschrichtius robustus	Chordata	Mammalia	Cetacea	Eschrichtiidae	Eschrichtius	robustus	Gray whale	SAMN06837692	PRJNA384396	GCA_002189225.1	Scaffold	2849.45	30.7	77
Esox lucius	Chordata	Fish	Esociformes	Esocidae	Esox	lucius	Northern pike	SAMN02439989	PRJNA268215	GCA_000721915.3	Chromosome	904.497	42.1904	30
Eulemur macaco	Chordata	Mammalia	Primates	Lemuridae	Eulemur	macaco	Black lemur	SAMN03699689	PRJNA284191	GCA_001262655.1	Scaffold	2119.88	38.3	37.5
Eurypyga helias	Chordata	Aves	Eurypygiformes	Eurypygidae	Eurypyga	helias	Sunbittern	SAMN02324546	PRJNA265393	GCA_000690775.1	Scaffold	1088.02	42.3	15
Falco cherrug	Chordata	Aves	Falconiformes	Falconidae	Falco	cherrug	Saker falcon	SAMN02981426	PRJNA217049	GCA_000337975.1	Scaffold	1174.81	41.8	15.9
Falco peregrinus	Chordata	Aves	Falconiformes	Falconidae	Falco	peregrinus	Peregrine falcon	SAMN02981425	PRJNA198010	GCA_000337955.1	Scaffold	1171.97	41.8	25
Felis catus	Chordata	Mammalia	Carnivora	Felidae	Felis	catus	Domestic cat	SAMN02953640	PRJNA16726	GCA_000181335.4	Chromosome	2521.86	41.8806	30
Ficedula albicollis	Chordata	Aves	Passeriformes	Muscicapidae	Ficedula	albicollis	Collared flycatcher	SAMN02981387	PRJNA208061	GCA_000247815.2	Chromosome	1118.34	44.2999	9.8
Fulmarus glacialis	Chordata	Aves	Procellariiformes	Procellariidae	Fulmarus	glacialis	Northern fulmar	SAMN02324803	PRJNA261828	GCA_000690835.1	Scaffold	1141.4	41.2	51
Gadiculus argenteus	Chordata	Fish	Gadiformes	Gadidae	Gadiculus	argenteus	Silvery pout	SAMEA4028794	PRJEB12469	GCA_900302595.1	Scaffold	396.767	NA	3
Gadus chalcogrammus	Chordata	Fish	Gadiformes	Gadidae	Gadus	chalcogrammus	Alaska pollock	SAMEA4028800	PRJEB12469	GCA_900302575.1	Scaffold	448.868	44.6	15
Gadus morhua	Chordata	Fish	Gadiformes	Gadidae	Gadus	morhua	Atlantic cod	SAMEA3138401	PRJNA41391	GCA_000231765.1	Scaffold	824.311	46.3	25
Gallus gallus	Chordata	Aves	Galliformes	Phasianidae	Gallus	gallus	Red junglefowl	SAMN02981218	PRJNA13342	GCA_000002315.5	Chromosome	1065.37	42.3032	30
Gambusia affinis	Chordata	Fish	Cyprinodontiformes	Poeciliidae	Gambusia	affinis	Mosquitofish	SAMN07157452	PRJNA386810	GCA_003097735.1	Scaffold	598.663	38.2	3
Gasterosteus aculeatus	Chordata	Fish	Gasterosteiformes	Gasterosteidae	Gasterosteus	aculeatus	Alaskan stickleback	SAMN02981227	PRJNA13579	GCA_000180675.1	Contig	446.611	44.6	8
Gavia stellata	Chordata	Aves	Gaviiformes	Gaviidae	Gavia	stellata	Red-throated diver	SAMN02324832	PRJNA261843	GCA_000690875.1	Scaffold	1129.69	41.1001	24
Gavialis gangeticus	Chordata	Reptilia	Crocodilia	Gavialidae	Gavialis	gangeticus	Gharial	SAMN03102901	PRJNA357062	GCA_001723915.1	Scaffold	2640.79	45.5	59
Gopherus agassizii	Chordata	Reptilia	Testudines	Testudinidae	Gopherus	agassizii	Desert tortoise	SAMN05991319	PRJNA352726	GCA_002896415.1	Scaffold	2184.97	43	62.8
Gorilla gorilla	Chordata	Mammalia	Primates	Hominidae	Gorilla	gorilla	Gorilla	SAMN02981220	PRJNA18247	GCA_000167515.2	Contig	3.0229	41	60.1
Grus japonensis	Chordata	Aves	Gruiformes	Gruidae	Grus	japonensis	Red-crowned crane	SAMD00050840	PRJDB4708	GCA_002002985.1	Scaffold	1265.63	41.6	25.2
Gulo gulo	Chordata	Mammalia	Carnivora	Mustelidae	Gulo	gulo	Wolverine	SAMEA3522159	PRJEB10674	GCA_900006375.2	Scaffold	2423.18	37.6	19.5
Haliaeetus albicilla	Chordata	Aves	Accipitriformes	Accipitridae	Haliaeetus	albicilla	White-tailed sea-eagle	SAMN02333670	PRJNA263514	GCA_000691405.1	Scaffold	1133.55	40.9	42
Haliaeetus leucocephalus	Chordata	Aves	Accipitriformes	Accipitridae	Haliaeetus	leucocephalus	Bald eagle	SAMN02664716	PRJNA269279	GCA_000737465.1	Scaffold	1178.41	41.8	48
Heterocephalus glaber	Chordata	Mammalia	Rodentia	Bathyergidae	Heterocephalus	glaber	Naked mole-rat	SAMN00714537	PRJNA72441	GCA_000247695.1	Scaffold	2618.2	41.2	31
Hippopotamus amphibius	Chordata	Mammalia	Artiodactyla	Hippopotamidae	Hippopotamus	amphibius	Hippopotamus	SAMN07206988	PRJNA389773	GCA_002995585.1	Scaffold	2425.75	38.8	61.2
Hucho hucho	Chordata	Fish	Salmoniformes	Salmonidae	Hucho	hucho	Danube salmon	SAMN09378492	PRJNA475010	GCA_003317085.1	Scaffold	2487.55	32.9	15
Hyaena hyaena	Chordata	Mammalia	Carnivora	Hyaenidae	Hyaena	hyaena	Striped hyena	SAMN07212965	PRJNA390068	GCA_003009895.1	Scaffold	2374.72	41.3	25
Ictalurus punctatus	Chordata	Fish	Siluriformes	Ictaluridae	Ictalurus	punctatus	Channel catfish	SAMN03486842	PRJNA327588	GCA_001660625.1	Chromosome	783.275	39.8391	16
Ictidomys tridecemlineatus	Chordata	Mammalia	Rodentia	Sciuridae	Ictidomys	tridecemlineatus	Thirteen-lined ground squirrel	SAMN00210855	PRJNA61725	GCA_000236235.1	Scaffold	2478.39	40.5	7.9
Jaculus jaculus	Chordata	Mammalia	Rodentia	Dipodidae	Jaculus	jaculus	Lesser Egyptian jerboa	SAMN00728442	PRJNA72445	GCA_000280705.1	Scaffold	2835.25	42.7	7.3
Labrus bergylta	Chordata	Fish	Perciformes	Labridae	Labrus	bergylta	Ballan wrasse	SAMEA3939555	PRJEB13687	GCA_900080235.1	Scaffold	805.481	40.9	29
Lacerta viridis	Chordata	Reptilia	Squamata	Lacertidae	Lacerta	viridis	European green lizard	SAMEA104452607	PRJEB24178	GCA_900245905.1	Contig	1439.84	43.7	10
Latimeria chalumnae	Chordata	Fish	Coelacanthiformes	Latimeriidae	Latimeria	chalumnae	Coelacanth	SAMN00138723	PRJNA56111	GCA_000225785.1	Scaffold	2860.59	43	48
Lepisosteus oculatus	Chordata	Fish	Lepisosteiformes	Lepisosteidae	Lepisosteus	oculatus	Spotted gar	SAMN00706774	PRJNA68247	GCA_000242695.1	Chromosome	945.878	40.4083	18
Lethenteron camtschaticum	Chordata	Fish	Petromyzontiformes	Petromyzontidae	Lethenteron	camtschaticum	Arctic lamprey	SAMN02981514	PRJNA237018	GCA_000466285.1	Scaffold	1030.66	48.1	7
Leucoraja erinacea	Chordata	Fish	Rajiformes	Rajidae	Leucoraja	erinacea	Little skate	SAMN00189066	PRJNA60893	GCA_000238235.1	Contig	1555.46	40.3	8
Limosa lapponica	Chordata	Aves	Charadriiformes	Scolopacidae	Limosa	lapponica	Bar-tailed godwit	SAMN05417616	PRJNA321163	GCA_002844005.1	Scaffold	1034.77	42.3	34
Lipotes vexillifer	Chordata	Mammalia	Cetacea	Iniidae	Lipotes	vexillifer	Yangzte river dolphin or baiji	SAMN02953859	PRJNA174066	GCA_000442215.1	Scaffold	2429.21	41.4	24
Lonchura striata	Chordata	Aves	Passeriformes	Estrildidae	Lonchura	striata	White-rumped munia	SAMN06283872	PRJNA391487	GCA_002197715.1	Scaffold	1060.17	41.8001	10
Lota lota	Chordata	Fish	Gadiformes	Gadidae	Lota	lota	Burbot	SAMEA4028790	PRJEB12469	GCA_900302385.1	Scaffold	397.499	NA	20
Loxodonta africana	Chordata	Mammalia	Proboscidea	Elephantidae	Loxodonta	africana	African bush elephant	SAMN02953622	PRJNA12569	GCA_000001905.1	Scaffold	3196.74	40.9	65
Lycaon pictus	Chordata	Mammalia	Carnivora	Canidae	Lycaon	pictus	African wild dog	SAMN04312208	PRJNA304992	GCA_001887905.1	Chromosome	2358.14	41.1817	17
Lyrurus tetrix	Chordata	Aves	Galliformes	Phasianidae	Lyrurus	tetrix	Eurasian black grouse	SAMN01814332	PRJNA179551	GCA_000586395.1	Contig	657.025	40.9	12.2
Macaca fascicularis	Chordata	Mammalia	Primates	Cercopithecidae	Macaca	fascicularis	Long-tailed macaque	SAMN00811240	PRJNA20409	GCA_000364345.1	Chromosome	2946.84	41.3398	39
Macaca fuscata	Chordata	Mammalia	Primates	Cercopithecidae	Macaca	fuscata	Japanese macaque	SAMD00113013	PRJDB6785	GCA_003118495.1	Contig	2930.71	40.9	38.5
Macaca mulatta	Chordata	Mammalia	Primates	Cercopithecidae	Macaca	mulatta	Rhesus monkey		PRJNA214746	GCA_000772875.3	Chromosome	3236.22	41.2015	40
Macaca nemestrina	Chordata	Mammalia	Primates	Cercopithecidae	Macaca	nemestrina	Pigtail macaque	SAMN03121842	PRJNA279145	GCA_000956065.1	Scaffold	2948.7	41.3	37.6
Maccullochella peelii	Chordata	Fish	Perciformes	Percichthyidae	Maccullochella	peelii	Murray cod	SAMN03938494	PRJNA290988	GCA_002120245.1	Scaffold	633.241	NA	48
Macrourus berglax	Chordata	Fish	Gadiformes	Macrouridae	Macrourus	berglax	Onion-eye grenadier	SAMEA4028786	PRJEB12469	GCA_900302365.1	Scaffold	399.876	NA	25
Mandrillus leucophaeus	Chordata	Mammalia	Primates	Cercopithecidae	Mandrillus	leucophaeus	Drill	SAMN03121813	PRJNA279492	GCA_000951045.1	Scaffold	3061.99	41.6	39
Marmota marmota	Chordata	Mammalia	Rodentia	Sciuridae	Marmota	marmota	Alpine marmot	SAMEA3214822	PRJEB8272	GCA_001458135.1	Scaffold	2510.59	40.2	17.4
Megaderma lyra	Chordata	Mammalia	Chiroptera	Megadermatidae	Megaderma	lyra	Greater false vampire bat	SAMN02212695	PRJNA209407	GCA_000465345.1	Scaffold	1735.93	40.3	14
Melanogrammus aeglefinus	Chordata	Fish	Gadiformes	Gadidae	Melanogrammus	aeglefinus	Haddock	SAMEA104602249	PRJEB25074	GCA_900291075.1	Scaffold	652.791	44.9	20
Meleagris gallopavo	Chordata	Aves	Galliformes	Phasianidae	Meleagris	gallopavo	Wild turkey	SAMN02981253	PRJNA42129	GCA_000146605.3	Chromosome	1128.34	41.7201	13
Melopsittacus undulatus	Chordata	Aves	Psittaciformes	Psittacidae	Melopsittacus	undulatus	Budgerigar	SAMN02981360	PRJNA197262	GCA_000238935.1	Scaffold	1117.37	41.4001	21
Meriones unguiculatus	Chordata	Mammalia	Rodentia	Muridae	Meriones	unguiculatus	Mongolian jird	SAMN06897401	PRJNA391923	GCA_002204375.1	Scaffold	2523.12	42.5	6.3
Merlangius merlangus	Chordata	Fish	Gadiformes	Gadidae	Merlangius	merlangus	English whiting	SAMEA4028797	PRJEB12469	GCA_900323355.1	Scaffold	423.942	44.4	20
Merluccius merluccius	Chordata	Fish	Gadiformes	Merlucciidae	Merluccius	merluccius	European hake	SAMEA4028777	PRJEB12469	GCA_900312545.1	Scaffold	401.035	NA	20
Mesocricetus auratus	Chordata	Mammalia	Rodentia	Cricetidae	Mesocricetus	auratus	Golden hamster	SAMN00769068	PRJNA77669	GCA_000349665.1	Scaffold	2504.93	43.2	3.9
Microcebus murinus	Chordata	Mammalia	Primates	Cheirogaleidae	Microcebus	murinus	Gray mouse lemur	SAMN06275470	PRJNA19967	GCA_000165445.3	Chromosome	2487.41	41.3423	18.2
Microtus agrestis	Chordata	Mammalia	Rodentia	Cricetidae	Microtus	agrestis	Field vole	SAMN03863806	PRJNA290426	GCA_001305995.1	Scaffold	3124.14	26.4	4.8
Microtus ochrogaster	Chordata	Mammalia	Rodentia	Cricetidae	Microtus	ochrogaster	Prairie vole	SAMN00727831	PRJNA72443	GCA_000317375.1	Chromosome	2287.34	42.805	5.3
Monodelphis domestica	Chordata	Mammalia	Didelphimorphia	Didelphidae	Monodelphis	domestica	Gray short-tailed opossum	SAMN02953611	PRJNA12561	GCF_000002295.2	Chromosome	3598.44	38.1446	5.1
Morone saxatilis	Chordata	Fish	Perciformes	Moronidae	Morone	saxatilis	Striped bass	SAMN03174709	PRJNA266827	GCA_001663605.1	Scaffold	585.167	40	30
Mus musculus	Chordata	Mammalia	Rodentia	Muridae	Mus	musculus	House mouse		PRJNA11777	GCA_000001635.8	Chromosome	2818.97	41.951	4
Mus spicilegus	Chordata	Mammalia	Rodentia	Muridae	Mus	spicilegus	Mound-building mouse	SAMN08141584	PRJNA421365	GCA_003336285.1	Scaffold	2496.08	NA	3.5
Myodes glareolus	Chordata	Mammalia	Rodentia	Cricetidae	Myodes	glareolus	Bank vole	SAMN03863713	PRJNA290429	GCA_001305785.1	Scaffold	3443.07	25.8	4.9
Myotis brandtii	Chordata	Mammalia	Chiroptera	Vespertilionidae	Myotis	brandtii	Brandt's bat	SAMN01801565	PRJNA218631	GCA_000412655.1	Scaffold	2107.24	42.9	41
Myotis lucifugus	Chordata	Mammalia	Chiroptera	Vespertilionidae	Myotis	lucifugus	Little brown bat	SAMN02953645	PRJNA16951	GCA_000147115.1	Scaffold	2034.58	42.7	34
Nasalis larvatus	Chordata	Mammalia	Primates	Cercopithecidae	Nasalis	larvatus	Proboscis monkey	SAMN02689222	PRJNA241312	GCA_000772465.1	Chromosome	3011.97	42.2537	25.1
Neotoma lepida	Chordata	Mammalia	Rodentia	Cricetidae	Neotoma	lepida	Desert woodrat	SAMN04893622	PRJNA319537	GCA_001675575.1	Scaffold	2353.86	36.2	10.5
Neovison vison	Chordata	Mammalia	Carnivora	Mustelidae	Neovison	vison	American mink	SAMEA4493372	PRJEB15663	GCA_900108605.1	Scaffold	2447.19	NA	11.4
Nestor notabilis	Chordata	Aves	Psittaciformes	Psittacidae	Nestor	notabilis	Kea	SAMN02339299	PRJNA264990	GCA_000696875.1	Scaffold	1053.56	41.1	47
Nipponia nippon	Chordata	Aves	Pelecaniformes	Threskiornithidae	Nipponia	nippon	Crested ibis	SAMN02596464	PRJNA253829	GCA_000708225.1	Scaffold	1223.86	42.0001	25.8
Nomascus leucogenys	Chordata	Mammalia	Primates	Hylobatidae	Nomascus	leucogenys	White-cheeked gibbon	SAMN02981257	PRJNA13975	GCA_000146795.3	Chromosome	2962.06	41.3958	44.1
Nothobranchius furzeri	Chordata	Fish	Cyprinodontiformes	Aplocheilidae	Nothobranchius	furzeri	Turquoise killifish	SAMEA2698544	PRJEB5837	GCA_001465895.2	Chromosome	1242.52	44.8104	1.1
Ochotona princeps	Chordata	Mammalia	Lagomorpha	Ochotonidae	Ochotona	princeps	American pika	SAMN00767999	PRJNA74593	GCA_000292845.1	Scaffold	2229.84	44	7
Octodon degus	Chordata	Mammalia	Rodentia	Octodontidae	Octodon	degus	Degu	SAMN00769067	PRJNA74595	GCA_000260255.1	Scaffold	2995.89	42.5	14
Odocoileus virginianus	Chordata	Mammalia	Artiodactyla	Cervidae	Odocoileus	virginianus	White-tailed deer	SAMN02953782	PRJNA52611	GCA_000191625.1	Contig	37.6562	45.2	23
Okapia johnstoni	Chordata	Mammalia	Artiodactyla	Giraffidae	Okapia	johnstoni	Okapi	SAMN04526128	PRJNA313910	GCA_001660835.1	Scaffold	2878.13	41.5	33.5
Oncorhynchus kisutch	Chordata	Fish	Salmoniformes	Salmonidae	Oncorhynchus	kisutch	Coho salmon	SAMN05991263	PRJNA378663	GCA_002021735.1	Chromosome	2369.93	43.6225	5
Oncorhynchus mykiss	Chordata	Fish	Salmoniformes	Salmonidae	Oncorhynchus	mykiss	Steelhead	SAMN05449231	PRJNA390662	GCA_002163495.1	Chromosome	2179	43.4875	11
Oncorhynchus tshawytscha	Chordata	Fish	Salmoniformes	Salmonidae	Oncorhynchus	tshawytscha	Chinook salmon	SAMN07843558	PRJNA432585	GCA_002872995.1	Chromosome	2425.71	43.7341	9
Ophiophagus hannah	Chordata	Reptilia	Squamata	Elapidae	Ophiophagus	hannah	King cobra	SAMN02439592	PRJNA201683	GCA_000516915.1	Scaffold	1594.07	40.6	22.5
Orcinus orca	Chordata	Mammalia	Cetacea	Delphinidae	Orcinus	orca	Killer whale	SAMN01180276	PRJNA167475	GCA_000331955.2	Scaffold	2372.92	41.7	90
Oreochromis niloticus	Chordata	Fish	Perciformes	Cichlidae	Oreochromis	niloticus	Nile tilapia	SAMN05859795	PRJNA354796	GCA_001858045.3	Chromosome	1005.68	40.7187	9
Ornithorhynchus anatinus	Chordata	Mammalia	Monotremata	Ornithorhynchidae	Ornithorhynchus	anatinus	Duck-billed platypus	SAMN02953646	PRJNA12885	GCF_000002275.2	Chromosome	1995.61	45.6584	22.6
Orycteropus afer	Chordata	Mammalia	Tubulidentata	Orycteropodidae	Orycteropus	afer	Aardvark	SAMN00744890	PRJNA74587	GCA_000298275.1	Scaffold	4444.08	42.0995	29.8
Oryctolagus cuniculus	Chordata	Mammalia	Lagomorpha	Leporidae	Oryctolagus	cuniculus	European rabbit	SAMN02953624	PRJNA12819	GCA_000003625.1	Chromosome	2737.46	44.0526	9
Oryzias latipes	Chordata	Fish	Beloniformes	Adrianichthyidae	Oryzias	latipes	Japanese medaka	SAMN06689957	PRJNA325079	GCA_002234675.1	Chromosome	734.057	40.8475	5
Osmerus eperlanus	Chordata	Fish	Osmeriformes	Osmeridae	Osmerus	eperlanus	Smelt	SAMEA4028764	PRJEB12469	GCA_900302275.1	Scaffold	342.759	NA	10
Otolemur garnettii	Chordata	Mammalia	Primates	Galagidae	Otolemur	garnettii	Small-eared galago	SAMN02981229	PRJNA16955	GCA_000181295.3	Scaffold	2519.72	41.5	20
Ovis ammon	Chordata	Mammalia	Artiodactyla	Bovidae	Ovis	ammon	Argali	SAMN06233880	PRJNA361450	GCA_003121645.1	Scaffold	2643.43	41.6	16.8
Ovis aries	Chordata	Mammalia	Artiodactyla	Bovidae	Ovis	aries	Domestic sheep or mouflon	SAMN00116405	PRJNA179263	GCA_000298735.2	Chromosome	2615.52	41.9795	22.8
Pan paniscus	Chordata	Mammalia	Primates	Hominidae	Pan	paniscus	Pygmy chimpanzee or bonobo	SAMEA1029457	PRJNA49285	GCA_000258655.2	Chromosome	3286.64	42.3185	55
Pan troglodytes	Chordata	Mammalia	Primates	Hominidae	Pan	troglodytes	Chimpanzee	SAMN06272697	PRJNA13184	GCA_002880755.3	Chromosome	3050.4	40.81	59.4
Panthera pardus	Chordata	Mammalia	Carnivora	Felidae	Panthera	pardus	Leopard	SAMN04347630	PRJNA355165	GCA_001857705.1	Scaffold	2578.02	41.9	27.3
Panthera tigris	Chordata	Mammalia	Carnivora	Felidae	Panthera	tigris	Tiger	SAMN02086964	PRJNA236771	GCA_000464555.1	Scaffold	2391.08	41.5	26.3
Parus major	Chordata	Aves	Passeriformes	Paridae	Parus	major	Great tit	SAMN03083587	PRJNA312399	GCA_001522545.2	Chromosome	1020.31	41.5208	15.4
Passer domesticus	Chordata	Aves	Passeriformes	Passeridae	Passer	domesticus	House sparrow	SAMN02929199	PRJNA255814	GCA_001700915.1	Chromosome	1042.72	41.1833	23
Patagioenas fasciata	Chordata	Aves	Columbiformes	Columbidae	Patagioenas	fasciata	Band-tailed pigeon	SAMN04386172	PRJNA308039	GCA_002029285.1	Scaffold	1089.15	40.9	18.5
Pelecanus crispus	Chordata	Aves	Pelecaniformes	Pelecanidae	Pelecanus	crispus	Dalmatian pelican	SAMN02339887	PRJNA253833	GCA_000687375.1	Scaffold	1160.92	41.4	35.3
Perca fluviatilis	Chordata	Fish	Perciformes	Percidae	Perca	fluviatilis	Eurasian perch	SAMN08954933	PRJNA450919	GCA_003412525.1	Scaffold	958.225	45.1	22
Percopsis transmontana	Chordata	Fish	Percopsiformes	Percopsidae	Percopsis	transmontana	Sand roller	SAMEA4028770	PRJEB12469	GCA_900302285.1	Scaffold	458.089	NA	6
Peromyscus maniculatus	Chordata	Mammalia	Rodentia	Cricetidae	Peromyscus	maniculatus	Deer mouse	SAMN00848614	PRJNA53563	GCA_000500345.1	Scaffold	2630.54	42.7	8.3
Petromyzon marinus	Chordata	Fish	Petromyzontiformes	Petromyzontidae	Petromyzon	marinus	Sea lamprey	SAMN06131802	PRJNA357048	GCA_002833325.1	Scaffold	1130.42	NA	9
Phalacrocorax carbo	Chordata	Aves	Suliformes	Phalacrocoracidae	Phalacrocorax	carbo	Great cormorant	SAMN02339889	PRJNA261839	GCA_000708925.1	Scaffold	1138.97	41.3	27.2
Phascolarctos cinereus	Chordata	Mammalia	Diprotodontia	Phascolarctidae	Phascolarctos	cinereus	Koala	SAMN06198159	PRJNA384067	GCA_002099425.1	Contig	3192.58	39.1	22.1
Phocoena phocoena	Chordata	Mammalia	Cetacea	Phocoenidae	Phocoena	phocoena	Harbor porpoise	SAMN08000480	PRJNA417595	GCA_003071005.1	Scaffold	2441.14	37.2	20.4
Phodopus sungorus	Chordata	Mammalia	Rodentia	Cricetidae	Phodopus	sungorus	Dzhungarian hamster	SAMN05191964	PRJNA318271	GCA_001707965.1	Contig	2003.23	41.3	3.9
Phycis blennoides	Chordata	Fish	Gadiformes	Gadidae	Phycis	blennoides	Greater forkbeard	SAMEA4028788	PRJEB12469	GCA_900302315.1	Scaffold	416.767	NA	20
Phylloscopus trochilus	Chordata	Aves	Passeriformes	Phylloscopidae	Phylloscopus	trochilus	Willow warbler	SAMN04881205	PRJNA319295	GCA_002305835.1	Scaffold	1066.52	41.2	11.8
Picoides pubescens	Chordata	Aves	Piciformes	Picidae	Picoides	pubescens	Downy woodpecker	SAMN02314405	PRJNA263502	GCA_000699005.1	Scaffold	1167.32	44.6	11.9
Pimephales promelas	Chordata	Fish	Cypriniformes	Cyprinidae	Pimephales	promelas	Fathead minnow	SAMN02418978	PRJNA227290	GCA_000700825.1	Scaffold	1219.33	41.7	2
Podiceps cristatus	Chordata	Aves	Podicipediformes	Podicipedidae	Podiceps	cristatus	Great crested grebe	SAMN02339891	PRJNA212905	GCA_000699545.1	Scaffold	1134.92	41.5	19.2
Poecilia reticulata	Chordata	Fish	Cyprinodontiformes	Poeciliidae	Poecilia	reticulata	Guppy	SAMN02404645	PRJNA238429	GCA_000633615.2	Chromosome	731.622	40.2816	5
Pogona vitticeps	Chordata	Reptilia	Squamata	Agamidae	Pogona	vitticeps	Central bearded dragon	SAMEA2300447	PRJEB5206	GCA_900067755.1	Scaffold	1716.68	42.1	12
Pollachius virens	Chordata	Fish	Gadiformes	Gadidae	Pollachius	virens	Pollock	SAMEA4028795	PRJEB12469	GCA_900312635.1	Scaffold	394.928	NA	25
Procavia capensis	Chordata	Mammalia	Hyracoidea	Procaviidae	Procavia	capensis	Rock hyrax	SAMN02894304	PRJNA13972	GCA_000152225.2	Scaffold	3602.18	41.8	14.8
Prolemur simus	Chordata	Mammalia	Primates	Lemuridae	Prolemur	simus	Greater bamboo lemur	SAMN05853041	PRJNA344914	GCA_003258685.1	Scaffold	2411.59	37.8	17.6
Psammomys obesus	Chordata	Mammalia	Rodentia	Muridae	Psammomys	obesus	Fat sand rat	SAMN06061930	PRJNA355058	GCA_002215935.1	Contig	2311.47	42	3.2
Pseudois nayaur	Chordata	Mammalia	Artiodactyla	Bovidae	Pseudois	nayaur	Bharal	SAMN06233878	PRJNA361448	GCA_003182575.1	Scaffold	2584.17	42.1	20.9
Psittacula krameri	Chordata	Aves	Psittaciformes	Psittacidae	Psittacula	krameri	Rose-ringed parakeet	SAMN06459718	PRJNA377329	GCA_002870145.1	Scaffold	1417.81	38.1	34
Pteropus alecto	Chordata	Mammalia	Chiroptera	Pteropodidae	Pteropus	alecto	Black flying fox	SAMN01103203	PRJNA232518	GCA_000325575.1	Scaffold	1985.98	39.9	19.7
Pteropus vampyrus	Chordata	Mammalia	Chiroptera	Pteropodidae	Pteropus	vampyrus	Large flying fox	SAMN02894360	PRJNA20325	GCA_000151845.2	Scaffold	2198.28	40.5	20.9
Puma concolor	Chordata	Mammalia	Carnivora	Felidae	Puma	concolor	Cougar	SAMN08662999	PRJNA481988	GCA_003327715.1	Scaffold	2432.97	41.8	23.8
Rattus norvegicus	Chordata	Mammalia	Rodentia	Muridae	Rattus	norvegicus	Norway rat	SAMN02808228	PRJNA10629	GCA_000001895.4	Chromosome	2870.18	42.3282	3.8
Rhincodon typus	Chordata	Fish	Orectolobiformes	Rhincodontidae	Rhincodon	typus	Whale shark	SAMN04562461	PRJNA378405	GCA_001642345.2	Scaffold	2931.6	41.8	54
Rhinella marina	Chordata	Amphibia	Anura	Bufonidae	Rhinella	marina	Cane toad	SAMEA104558286	PRJEB24695	GCA_900303285.1	Contig	2551.76	NA	24.8
Rhinolophus ferrumequinum	Chordata	Mammalia	Chiroptera	Rhinolophidae	Rhinolophus	ferrumequinum	Greater horseshoe bat	SAMN02213056	PRJNA209409	GCA_000465495.1	Scaffold	1926.44	40.6	30.5
Rhinopithecus roxellana	Chordata	Mammalia	Primates	Cercopithecidae	Rhinopithecus	roxellana	Golden snub-nosed monkey	SAMN02427086	PRJNA266995	GCA_000769185.1	Scaffold	2899.55	41	29.5
Rousettus aegyptiacus	Chordata	Mammalia	Chiroptera	Pteropodidae	Rousettus	aegyptiacus	Egyptian rousette	SAMN04287759	PRJNA309421	GCA_001466805.2	Scaffold	1910.25	40	22.9
Salmo salar	Chordata	Fish	Salmoniformes	Salmonidae	Salmo	salar	Atlantic salmon	SAMN02749551	PRJNA287919	GCA_000233375.4	Chromosome	2966.89	43.8912	13
Salvelinus alpinus	Chordata	Fish	Salmoniformes	Salmonidae	Salvelinus	alpinus	Arctic char	SAMN06561764	PRJNA433373	GCA_002910315.2	Chromosome	2169.55	43.6053	40
Sarcophilus harrisii	Chordata	Mammalia	Dasyuromorphia	Dasyuridae	Sarcophilus	harrisii	Tasmanian devil	SAMN02953780	PRJNA51853	GCA_000189315.1	Scaffold	3174.69	37	13
Scophthalmus maximus	Chordata	Fish	Pleuronectiformes	Scophthalmidae	Scophthalmus	maximus	Turbot	SAMN08049846	PRJEB11743	GCA_003186165.1	Chromosome	524.979	43.431	26
Sebastes aleutianus	Chordata	Fish	Scorpaeniformes	Scorpaenidae	Sebastes	aleutianus	Rougheye rockfish	SAMN03964772	PRJNA229179	GCA_001910805.2	Scaffold	899.65	40.9	205
Sebastes nigrocinctus	Chordata	Fish	Scorpaeniformes	Scorpaenidae	Sebastes	nigrocinctus	Tiger rockfish	SAMN02981553	PRJNA171384	GCA_000475235.3	Scaffold	746.045	40.8	116
Sebastes rubrivinctus	Chordata	Fish	Scorpaeniformes	Scorpaenidae	Sebastes	rubrivinctus	Flag rockfish	SAMN02981552	PRJNA62009	GCA_000475215.1	Scaffold	756.297	40.7	18
Serinus canaria	Chordata	Aves	Passeriformes	Fringillidae	Serinus	canaria	House canary	SAMEA3138919	PRJEB1766	GCA_000534875.1	Scaffold	1152.1	42.6	24
Setophaga coronata	Chordata	Aves	Passeriformes	Parulidae	Setophaga	coronata	Yellow-rumped (myrtle) warbler	SAMN05224218	PRJNA325157	GCA_001746935.1	Scaffold	1171.93	37.3	10
Solenodon paradoxus	Chordata	Mammalia	Soricomorpha	Solenodontidae	Solenodon	paradoxus	Hispaniolan solenodon	SAMN07314178	PRJNA368679	GCA_002901085.1	Scaffold	2049.42	39.9	12.1
Sorex araneus	Chordata	Mammalia	Soricomorpha	Soricidae	Sorex	araneus	Eurasian shrew	SAMN00210854	PRJNA13689	GCA_000181275.2	Scaffold	2423.16	43.4	3.2
Sparus aurata	Chordata	Fish	Perciformes	Sparidae	Sparus	aurata	Gilthead seabream	SAMN09603368	PRJNA416845	GCA_003309015.1	Chromosome	830.382	41.5049	11
Spheniscus magellanicus	Chordata	Aves	Sphenisciformes	Spheniscidae	Spheniscus	magellanicus	Magellanic penguin	SAMN06701112	PRJNA382168	GCA_003264715.1	Scaffold	1209.86	39.6	30
Sphenodon punctatus	Chordata	Reptilia	Rhynchocephalia	Sphenodontidae	Sphenodon	punctatus	Tuatara	SAMN08038466	PRJNA418887	GCA_003113815.1	Scaffold	4272.21	NA	90
Spondyliosoma cantharus	Chordata	Fish	Perciformes	Sparidae	Spondyliosoma	cantharus	Black sea bream	SAMEA4028822	PRJEB12469	GCA_900302685.1	Scaffold	680.472	NA	15
Strix occidentalis	Chordata	Aves	Strigiformes	Strigidae	Strix	occidentalis	Spotted owl	SAMN05525316	PRJNA338167	GCA_002372975.1	Scaffold	1255.54	41.3	25
Struthio camelus	Chordata	Aves	Struthioniformes	Struthionidae	Struthio	camelus	Ostrich	SAMN02316164	PRJNA263340	GCA_000698965.1	Scaffold	1225.04	41.3	50
Sturnus vulgaris	Chordata	Aves	Passeriformes	Sturnidae	Sturnus	vulgaris	European starling	SAMN04029017	PRJNA304638	GCA_001447265.1	Scaffold	1036.76	41.7	22.9
Sus scrofa	Chordata	Mammalia	Artiodactyla	Suidae	Sus	scrofa	Wild boar	SAMN02953785	PRJNA13421	GCA_000003025.6	Chromosome	2501.91	41.971	27
Symphodus melops	Chordata	Fish	Perciformes	Labridae	Symphodus	melops	Corkwing wrasse	SAMN06339785	PRJNA354496	GCA_002819105.1	Contig	614.569	41.6	9
Taeniopygia guttata	Chordata	Aves	Passeriformes	Estrildidae	Taeniopygia	guttata	Zebra finch	SAMN02981239	PRJNA17289	GCA_000151805.2	Chromosome	1232.14	41.4526	12
Thamnophis sirtalis	Chordata	Reptilia	Squamata	Colubridae	Thamnophis	sirtalis	Common garter snake	SAMN03759628	PRJNA294278	GCA_001077635.2	Scaffold	1424.9	41.8	14
Theropithecus gelada	Chordata	Mammalia	Primates	Cercopithecidae	Theropithecus	gelada	Gelada baboon	SAMN09197221	PRJNA477372	GCA_003255815.1	Chromosome	2889.63	41.1126	36
Thunnus albacares	Chordata	Fish	Perciformes	Scombridae	Thunnus	albacares	Yellowfin tuna	SAMEA4028815	PRJEB12469	GCA_900302625.1	Scaffold	728.212	NA	9
Thunnus thynnus	Chordata	Fish	Perciformes	Scombridae	Thunnus	thynnus	Horse mackerel	SAMN08408184	PRJNA432036	GCA_003231725.1	Scaffold	648.209	39.3	15
Tupaia belangeri	Chordata	Mammalia	Scandentia	Tupaiidae	Tupaia	belangeri	Northern tree shrew	SAMN03004381	PRJNA13971	GCA_000181375.1	Contig	2137.23	41.4	11.1
Tursiops truncatus	Chordata	Mammalia	Cetacea	Delphinidae	Tursiops	truncatus	Bottlenosed dolphin	SAMN06114300	PRJNA359990	GCA_001922835.1	Scaffold	2132.52	40.9	51.6
Tympanuchus cupido	Chordata	Aves	Galliformes	Phasianidae	Tympanuchus	cupido	Greater prairie chicken	SAMN05433571	PRJNA330991	GCA_001870855.1	Scaffold	983.777	NA	5
Typhlichthys subterraneus	Chordata	Fish	Percopsiformes	Amblyopsidae	Typhlichthys	subterraneus	Southern cavefish	SAMEA4028771	PRJEB12469	GCA_900302405.1	Scaffold	555.56	41.6	4
Tyto alba	Chordata	Aves	Strigiformes	Tytonidae	Tyto	alba	Barn owl	SAMN02339894	PRJNA263629	GCA_000687205.1	Scaffold	1120.14	40.2	34
Uria lomvia	Chordata	Aves	Charadriiformes	Alcidae	Uria	lomvia	Thick-billed murre	SAMN07414775	PRJNA395774	GCA_002289315.1	Scaffold	1179.36	41.5	29
Ursus americanus	Chordata	Mammalia	Carnivora	Ursidae	Ursus	americanus	American black bear	SAMN04908966	PRJNA319796	GCA_003344425.1	Scaffold	2588.39	39.5	34
Ursus maritimus	Chordata	Mammalia	Carnivora	Ursidae	Ursus	maritimus	Polar bear	SAMN02729226	PRJNA254163	GCA_000687225.1	Scaffold	2301.38	41.7	43.8
Vicugna pacos	Chordata	Mammalia	Artiodactyla	Camelidae	Vicugna	pacos	Alpaca	SAMN01096418	PRJNA30567	GCA_000164845.3	Scaffold	2172.21	41.7	25.8
Vipera berus	Chordata	Reptilia	Squamata	Viperidae	Vipera	berus	Northern palaearctic viper	SAMN02780930	PRJNA170536	GCA_000800605.1	Scaffold	1532.39	41.3	19
Vulpes vulpes	Chordata	Mammalia	Carnivora	Canidae	Vulpes	vulpes	Red fox	SAMN06553695	PRJNA482864	GCA_003160815.1	Scaffold	2421.57	41.3	21.3
Xenopus laevis	Chordata	Amphibia	Anura	Pipidae	Xenopus	laevis	African clawed frog	SAMN04518361	PRJNA338693	GCA_001663975.1	Chromosome	2718.43	40.232	30.3
Zeus faber	Chordata	Fish	Zeiformes	Zeidae	Zeus	faber	European john dory	SAMEA4028772	PRJEB12469	GCA_900323335.1	Scaffold	610.433	NA	12
Zonotrichia albicollis	Chordata	Aves	Passeriformes	Emberizidae	Zonotrichia	albicollis	White-throated sparrow	SAMN02981528	PRJNA217032	GCA_000385455.1	Scaffold	1052.6	41.8	14.9
Zosterops lateralis	Chordata	Aves	Passeriformes	Zosteropidae	Zosterops	lateralis	Silvereye	SAMN03389315	PRJNA277310	GCA_001281735.1	Scaffold	1036	41.3	13

## Sheet: Supplementary_Table_S2
Supplementary Table S2. The 42 promoters with their EPDnew IDs required to estimate lifespan from CpG density. Promoters have been ordered by the ID.
Promoter ID	Sequence	Gene ID	Gene Name	Weights	Correlation (R2)	pvalue
Intercept	NA	NA	NA	3.16779	NA	NA
FP000866	CTGGGACAAACACCCGAGACGGGCCGAATTCCAGCTCGCAGGTAGTAATTCCGCCCCTCCCCTCCCCGCTCCGTCGCGTCCAGTCCAGCTCTTCTAGCCCTGCCCCGCTCCTCTAGCCCAACCGCTCCCCACTGTTGGCCCCGCCCCTCCCCGCCCCGTCCAGCTCTTCTCGCCCCGCCCCGCTCTTCTCGCCCAACTGCTCCTCGCTGTTGGCCCCGCCCCTCCCCCGCCACCCCCGCCCCCGCCCCGCCCCTCTCTTCTCGCCCAACCGCCCACCTCTGTTGGCCCCGCCCTCCCATCTAAGTCACGCCTCCTAGTAGGTCAATTTAGCTTCTCCAGCTCCAGAGCCCAGACTCCTCATTGGGCGCAGCACTATTCCCGCCTCTTCCTTGGGTCGCG…	RAD54L_1	RAD54L	0.743641	0.265548	1.32351e-05
FP001731	TTGCATAACCCAAAGTCACAAAGATTTATTATGTTTTATTGCAGAAGTTTCATAGTTTAATTTTTTAAATTATGATCTATTAATTTTTATATCTAGCATTAGGTATGATTTCTTTTACATATGGACGTCCAATTATTTCATCTCTATTTGTTGAAATGACTATTATTTCTCCAGTCATGACTCAAGAAAGAATTATGTCATACTAATTCCCAGGAAATTGTAAAGGACAGACTGTGCTCCACAGCACGTGAGTTGAAACAAGGAAGAAGGGAGGAAGAAAAGAAGCAGTGGTAGCCTCCCAGGTGAGAGGTATGTGGACAGTGATCCTGCTTCCAGGTTCAATGTCATTGGTTGGATATTATGGAAGTGCCAAAGCTACAAACCTAGTCTTGGGCGTGT…	LCE3D_1	LCE3D	2.63949	0.222986	0.000274771
FP003100	GTGCAGTGAACCTGTAAGGCAAAGGGAAAGAACTAAGCAGCAGGCGGGGGATTAGCTCAAATGGTAGAGCGCTCGCTTAGCATGCGAGAGGTAGCGGGATCGATGCCCGCATCCTCCACTCAGCTTTTGCGTCCGTCACACTACAGAACACAAAACGGGAGGGATTCCCGGCGCAGTGGGCTACGTGTTTCATTTTAGAGACACAAGACTGTTAAGCGATAAGGAGTTTCACACGATGTCTTTTTATTTCGCAGTTGAGTCCCAGTTTCTGCCGCTTTATCTTTCCCGCCTCCCGGCAGGCAGGCCGTTAACCGTCTTCCGGAAGACGCTGCTAGAACCCTCCGGCCGCTCCTGCCCGCCATCGTCCCCGAACGACACTCGCTCAGGTACCCACTAACG…	AGBL5_1	AGBL5	-2.85237	-0.175716	0.00433298
FP003522	ATGTGTGTGTTTATATGTTGCAGGTGCTCATGGCAGTGTGTAAACTTTCTGCTGTTAGGCTGGGCATGCCTGTAATCCTAGCACTTTAAGAGGTTGAGGCGGGCAGATTGCTTGAGCTCAGGAGTTCAAGACCAGCCTGGGCAACATGGCAAAACCCCATCTCTACAAAAAATACAAAAAATTAGCTGGGCATGGTGGCGTGTAGTGCAGGTTATTTGGGGGGCCAAGGTGGGAGGATCAGTTGAGCCCAGGAGGTCGAGGCTGCAGTGAGCTGAGATTGCACCACTGCCTGAGTGACAAAGTGAGACCCTGTCACAAATAAACAACTTTCTACTGTTAGATAACCAAATAATTGTTTCATATGTGTATTTAATTGCAGGTGTCCCATTTCCCAAAAAC…	BOLA3_2	BOLA3	0.265175	0.031052	0.616837
FP003724	TCCCAGCAATTCCTTCTGCCCTTTATGGTCAGTGACTGTCTCTCTGCACCCTCCATCCCCATCTCGATCACTACCTCTACCTCTCTACTAGTCACAACCTTGTCACATATGGTGTAATTATTCATATCAATTTGATAAGGCTTCTAGGTTAACCTCAAGAGAATTGAATTAAAGTAGGTAATACCTTAAGCCTCCCTTAAATCAAATATTATCCAGAAGAGTCCCTCGTTAGCCAGTTATGCTTGATTTGCATTATAACAGTAACAAGTAAATATTTCCCAAGGTGCCAAGACCAGGTGGTTTTATTCCCTCTCAAACAGAGCTCTCAATGTCTTCATTAACCTCAGCTCCCTCCCCACTTGCTTTCTTACAGAAGCCGGGGGTGCCATGATTCTGCCC…	VWA3B_2	VWA3B	0.764496	0.247713	5.03969e-05
FP004392	ATTCTCCATGAGCACAGAGATCTTCGTATATCTATAATAATTGTACTCAGGAAACTCAAGGTATGAGGAGAGAGATTCCCTTCCTTCGGGGCTTGTAGGAGACTTCCCACGGAATCTTCTTTGGGAATGTCTCCCTTTTAAGCCCTGAAAGACCAGATAAATCTCAGGTGAACCTAGAGAAACAGGGAGCTTCGTATACTCAAAAGTCTATACATTACGTATTATTGAACGGCGACCTGCGGCCGCCCCTGCTGCTGCGCATGCTCCATAACTGCCGCTTGCTATAGCTGGGAGTACTGTATTATCTCTTTGCTCTTCGCCGGCTCTTCCCCAGACTTCTGTTCGAACTTCCCGGCCGCGGCAGAACCCACCAATCACAAACGCCCTTCCTCAAGCCAC…	C2orf69_1	C2orf69	0.604005	0.270916	8.68173e-06
FP004897	TCCTTGTTCTCCCTGAGATGATTTATTTGATCTTCACCTTATCCTATAGGCAGTGGCTGCCCAGGACCAAGCTGGTTCCTCTGGGTGTGAACCAGGACCTAGACAAGGAGAAGATGCTGGAGGGCCGCAAGTCCAACATCCGCAAGTCAGTACAGATCGCCTACCACAGGGCTCTGCAGCACCGCAGCAAGGTGCAAGGCGAGCAGAGCAGTGAGACCAGCGATAGTGATTGATACTGCTCAACACAGCCCAACCTATAGTGCCCTGTGACTTCTCTCCTCCCCTTTGCTCACTGTCCTGGAGTGGCACCGGCCTCTGCACTGACTCATTTCTGGTCTTGGGGCCAGTCTCAGGGGAAGCTGGGTGGGGGAGGTCCCTCCTGCCCTAAGTGCAGCTGGA…	OGG1_2	OGG1	-0.839599	0.0112129	0.856655
FP005343	GCCCAGCCTAGGATCTCACGTCACCCTCCTCTTCTAGGTTGGGTGGGTGACGTAGACGACTACTCGCTGCACGGGGGCTGCCTGGTCACGCGCGGCACCAAGTGGATTGCCAACAACTGGATTAATGTGGACCCCAGCCGAGCGCGGCAAGCGCTGTTCCAACAGGAGATGGCCCGCCTTGCCCGAGAAGGGGGCACCGACTCACAGCCCGAGTGGGCTCTGGACCGGGCCTACCGCGATGCGCGCGTGGAACTCTGAGGGAAGAGTTAGCCCCGGTTCCCAGCCGCGGGTCGCCAGTTGCCCAAGATCAGGGGTCCGGCTGTCCTTCTGTCCTGCTGCAGACTAAAGGTCTGGCCAATGTCTTGCCCCACCCCGCCAGCCGCGATACGGCGCAGTTCC…	WDR6_2	WDR6	1.13545	0.311341	2.69231e-07
FP005635	GTAAGGACGGTGCTTCAAGTTTGATTAATTTGGCAATATGAAATGCAGCATAAGGTGTTGTTTGAGAAATTGGACAATATATAGCGCAGTTGAGCCTTTGTAGTTCCTAAGATCCTCATAGGTGCAGATAAGACTGTCAAAGTTTCAGCACCCGAGAAAAGGTACATATTCATCCATAAATACATATGCCACCTGTATATGCATATTCATCAATGCTATACAACAAAAGCTACAATGGAATCTTAGGAGGCTAAGCAATATTGCAAATTATGGCTTGCTCTAGGATAGAAGCATAGGTGTTGCATCTGAAACTCATTCTGGCTAAACACAATCCCTTCTGATTCTTAGGTCCAGTCAAAAGGATCAGTTCTATCAGGAGATTACAACATGCCTCTGAGA…	FAM19A1_3	FAM19A1	1.16744	0.149351	0.0155428
FP005772	CCTGAATGCTTCCAGACTTTCATTTCATCTACTAAAGGGAATTATGTCAGCAACCCTCCCTGCCTGGTGGGGGTACTGTGAAGAGCAAATGCGACAAGGAATTTGAAAGAAAGTTCCAAACAACAGGACAATACAAATATGTTTCATTATTGCCTCCTCTGTAAAATGGGAATAACTGCACAGAACTGCTGCGTAGTGATGTGTAGGTGAAGCTTAATTATGTAATGCCTGAAACACAAACCATCCTAGATGTTGTCATCCAAATATGAGATACAGCACCTTTCTGGGCCTCTTACCTATCATATTTCTGCTGCTTCTGTGGTTTACGGAAATTGTAACCCTTTCCGTGTGTGTATGGGTGTGTGTGCGCGCGTGTCTGAAAGAAGGAAGGAAACATTT…	PLCXD2_2	PLCXD2	2.76314	0.175839	0.00430533
FP006451	ACATATATATGGTCACAATAGAAAGGCAGGTAGATCAGAAGTCTCAGTTGCTGAGAAAGAGGGAGGGAGGGTGAGCCAGAGGTACCTTCTCCCCCATTGTAGAGAAAAGTGAAGTTCTTTTAGAGCCCCGTTACATCTTCAAGGCTTTTTATGAGATAATGGAGGAAATAAAGAGGGCTCAGTCCTTCTACTGTCCATATTTCATTCTCAAATCTGTTATTAGAGGAATGATTCTGATCTCCACCTACCATACACATGCCCTGTTGCTTGTTGGGCCTTCCTAAAATGTTAGAGTATGATGACAGATGGAGTTGTCTGGGTACATTTGTGTGCATTTAAGGGTGATAGTGTATTTGCTCTTTAAGAGCTGAGTGTTTGAGCCTCTGTTTGTGTGTAATT…	SST_2	SST	-6.47274	-0.30336	5.57789e-07
FP007180	TGAGCAGTTAGTTCTGTTGCCTACGCCTTTCCACCATCAACCTGTTAGCCTTCTTCTGGGATTCATGTTAAGGATACCCCTGACCCTAAGCCTCCAGCTTCCATGCTTCTAACTCATACTGTTACCCTTTAGACCCCGGGAATTTAAAAAAGGGGTTAATCTTTTCATGCAACTCCACTTCTGAAATGCAGTAATAACAACTCAGAGGATTCATCCTAATCCGTGGTTAGGTGGCTAGACTTTTACTAGCCAAGATGGATGGGAGATGCTAAATTTTTAATGCCAGAGCTAAAAATGTCTGCTTTGTCCAATGGTTAAATGAGTGTACACTTAAAAGAGTCTCACACTTTGGAGGGTTTCTCATGATTTTTCAGTGTTTTTTGTTTATTTTTCCCCGAA…	SNCA_3	SNCA	6.80389	0.255291	2.88978e-05
FP007395	TGTAATCCAACACTTTGGGAGACCGAGGCAGGTGGATCGCTTGTGCCCAGGAGTTGGAGACGAGCCTGGGCAATGCAGTGGGACCCCATCTCTAAAAAAATACAAAAATTAGATGGGCGTGGTGGCGTGTGCCTGTAGTCCCAGCTACTTGGGAGGCTGAGGTGGCAGGATTGCTTGAGCCTGTAGGGGTCAGGGCTGCAGTGAGCCATGATCATGCCACTGCACTCCAGCCTTGGCAACAGAGTAAGACCCCATTTAAAAATAAACAAACAAACAAAAACCTTTTTTACAATTGGATAGTGTAATTAAAGACGAACAGAAAGTATAATGAAGAATCACACTAAGCTGCACTTCATTTCATCTTTGTGTCACAAACCTACCAAAGGACTTTATTTATTA…	LARP1B_3	LARP1B	-2.09639	-0.177803	0.00388595
FP007500	CAGAGTATACAGTATTTAATGTCTAGTGAGTATGAGATAAAGAATGGTGTGTATGGAAAAGGGAAAGAGAGCACACACTTGAAAATAGTGCTCATTATAATATATCTAAGGTAGAACAAACATACATATGTGTGTGTGTTTTTTTTAAACCATACGTAAACACAGTTCAAAAAATTCAAAACAAAATTTGTAACAGAATTCAAAACATTCCTAAAATATTAATGCTGACATTTGGATAAGGAAGACTTAATAGATACTCAAGATACAATGTTTGTTTTTTTTATTTTATTTTTGTAAGTAAAAATTTACTTTCACTTTCTAGGAAACACTCTTAGATTAGTTAGTTGGAGAAATATTAAAAGGGACCTTACAGCACAGCCCTGCTTTGGTTGTGTTCAC…	FBXW7_2	FBXW7	-2.72792	-0.19081	0.00192019
FP007828	AGGAGTACTCCAAAGATTTCTTGCACTTTCTGGAATTAAACGCTGTGACTTTAGCTTCCTTCCTTTGGATTTTAGGAGGCAGAGGCATGTATTGAGGTGGGTGAAGTGGGGTAGGAAGACCATTTCTGGGAAAATGGGCCAGAGTATTGATCTTTTTCATTATGACCCCTTCGCTTCATTAGAGTAAACATTTATTGAACAAACGCAAAGCTTGGCGCTTGTCACTCATGTTTTATTGGCGTTTTCCTTTTTTTTAATTTTTTTTTAAGCTATCTCCTACAGGAAGGATATTAGCTCTTTCATTCTCTCAAGGGTCAGATGTAATCTTCCAACATCTGACTTTCGCGTCACCCATTTAGGAAGAGACGCGGTCCCTTTAAGGCCCTGGAAAGGGTCTAA…	SUB1_1	SUB1	0.22093	0.216751	0.000409723
FP009184	GACCTTCTGGGGTCAAGTGATCCTCATACCTCAGCCTCCCAAGTAGCTGGGACTAGAGGTGTGCACCACCACACCCAGCTAATTTTTATATTTTTTGTAGAGACGAAGTTTAACCATCTTTCCCAGGCTGGTCTTGAACTCCTGGCCTCAAGTGATCCACCTGTCTCGGCCTCTCAAAGTGCTGGGATTACAGGCATGAGCCACTGCGCCTGGCCTCATTTATCTCTTAAATGTTCCTCACTAGTCCCTTTATATGAATTTCTGACACGGATCCTGGCTGGGACTCTTATTTTGTGCTGATCTCTGAGAGCTTACTTATGACAGCTCTGTAGTAGTATGGCACCATCCTGAAGTGTTCTGGTGGGAGGCCTCAGAGCCAGGCCTCATTGAAATGGAATG…	SYCP2L_5	SYCP2L	-0.040961	-0.17388	0.00476408
FP009699	TGTTGAATATGGTGAAGCGCTTTCTGGTGAATCACTTCATACATCAGTGGAAGAGGCTTCCCTTGAGTGGAGTTTGTGAGCCCCTTTCGCTGGCAGTGTTCACATCCCTGCTGGCTAGCCATCTGGCGGGGATGCTGAAGAGGAGTTCCTCGCCAGTAGGAGGGTGGCCAAGGTGACCTCCATGGTTCTTTTCAGTTCTGGCTTCTTCTCTGATGAGTACTAAGGTTGAGCAGCCAAGTGAACCTCATTATCCTCTGCTTTGTGGCCAGAGCGGCCCCACAAAGGAAGCGGGGCTCCTAGAACATCACTGGGGGATGTTAAAATAGTTCTGTCTGCTGGGCTGAGTTAACCATGCAGTGTTGCTGTGAGATGATGGAATCAAACATAAAGGACAGTCAG…	RNF8_2	RNF8	0.12306	0.0440552	0.477685
FP010132	ATTTAACTTCTCCATTTTAATTTGAGATTTCTCCCATAAAAGTTCACTGAAGAAATTTCTCCTACTTCTGGGTAGCAATCAAGGAATACCCCAGTCAAGTTTTTAAAGAGTGGGTTTACCTCTCCAATTGCATTCCAATCTATATTCATTCCTGGTCAAAATAAAAGTATAAATAAGACTCTTTCAATCTAACCACAAGTTAGATTTGCAGTAAATTCCTCCGTCTTAGATCACTTTCTTTTTTACAGTTCCCAGACAAACTGACTTTGATTTAGCTAGTAATTTAATGAAATTCATCAGTTGATTGTAAGAAGTCCGCTTACATACACCAGTCATTCTCTCAGCAAATACTCATGGAAAATAAAAGCAATGTTCTCCCCATAAATAAATCCTACTTCT…	GRIK2_2	GRIK2	7.8601	0.352786	4.28141e-09
FP010752	AGGAACTTGAAGTTTACAACTCTCAGGGGTAAGATTTTAAAAATACATGTTAATGTTATTTACTGGCTTAAGATACTTGGAAGATCTATTCCAATAAGTTGCATCACCATTTTTGTTTTCAGTTTCAGAATGGAGTTTTAAATGAAACATATCCAGCTGAATTAAATAACATAAATAACACTCAGACTACCACACATCTTCAGCCACTTCATCATCCGTCAGAAGCCAGACCTTTTCCTGATTTGACATCCAGTGGATTCCTGTAATTCCAAGCCCAATTTTGACCCTGGTTTTTGGATTAAATTAGTTTGTGAAGGATTATGGAAAAATAAAACTGTCACTGTTGGACGTCAGCAAGTTCACATGGAGGCATTGATGCATGCTATTCACAATTATTCC…	AHR_2	AHR	5.72133	0.207748	0.000715396
FP010903	TTCACTTACACAAATCTTAGTTTGGTTAAACGTCTTAAGACCAGTTTCCAGCTCCTTTTCACGGCTTTCTTTCCCTGGGTACCCAGGTGCACAAATGGGATGGTGATCTTTACAAAACAACATCATCAACAACAAAAAAAACCTCTTGCTCACACAAAAGCCCACCTTGTAAATGAATGGAATATTAACGATCACCTAATACTTGCACCTTTGGCAGGGCGAAACTGAACACTAACACAGCTATTTCTACAGATTGCCAGTGAAACCGAAGCAGTTCGAGGAGAAATGCACCTACTGTACGTGAAATGCTGGTGCAGATTTTTTTCCTATCAGTCTAACCTTCTGTGTTGATGCATGAAGGCTGGTACCCACTTACAGGGATGCCAGATGATCAGTGCA…	NEUROD6_1	NEUROD6	-1.85533	-0.0193879	0.754774
FP011625	TATGGTTTTTATCAGAATATAAAGTGCAAAGAACTGGAATATTTCATAAGCCGTATTTCAAAAACTGACTTATTTATATACATTTCTGGAATTGTCTTTCAGCTATGGTGATTTTGTTATTTGAATATTATATATAAATTTGGAGAAAAATTATATTGAGCAGTTCTTAACAGTGTTCTTTTATCCATGATTGATGTTATAGTTTTTTGAAACCAGTATTAAGCAGAGAAAACCACACTGAGAATTTTAAATGTTATTATTAAATTTACTAAAATCTAATTTTTAGAATAAACAGTTTTTGAAATAAAATATACTTAAGGTGGAATTAGTAAATGTAACATGTTTTATGGGCATGTGTACAGAAGTCGTAAATGATAACAGTGACCATAAACACGCTTA…	ST7_5	ST7	-17.8719	-0.248597	4.7274e-05
FP012623	TGAAACTTTGTACCTTTTGACCAACATCTTCCCATTCCCCACCACTTCACCCCCAGCCCTGGTAACCACCAGTCTTCTCTCTATTTCTATGCGTTCAGCCTGTTTAGATTCCACATATATGTGACATCATGCAGTATTTCTGTGCTTGACTTATTTCTTTTAACATAACGTCCTCCAGGTTCATACATGTTGCCACACGTGATGGAATTTTCTTCTTTTTAAAGGCTGAATAGTATTCCTTTGTGCACATATACACCACATTTTCTTTATTCGTAAAAGATATGGTCTTCATGCATTCAACAAATATTTTTGAGCACCTACTGTGAGCCAGCCAATCTTGTTGGTGTTTGAGACATACGAGTGAGCAAATGAGATTCCAATCGTTGTTCTTGGAAGCTT…	TRIQK_2	TRIQK	0.859855	0.246176	5.62967e-05
FP013368	GGGAACGGAGGGGACGAGCACAATCCCCACTGAGCCAGGAGTTGGCCACTGACTGGAGGAAGGTGCCAAAGCTGACCCCGGCTCCAGCCTACTAGCGGGCGGGGGGAGAGACGGAGCCCAGCCTTGCCTCACTTCCACCAATCAGAGGCCGCCCGGCAGGGTGGGAGGCGCTCTGAGCTCAAGGAGAGGCTGAGCTCGCTCAGCAGGAGGCGGGGATTGCGGAAAAGAAGAACCAATAGGAACAAAGGTTCCCCGCCCCTTTGATTTGATGGACTACACATTCGGGCCAATGGGGGAATTCTCATTTCGAAGAAAGTGGGACTTGTTCTCCGGGTTTGAGAAAGAGGCTGCGCGGAGCCGGAGGGGTCGAGGCTGCGCCGCGTGGAGTGGCTTGGCTTA…	C9orf85_1	C9orf85	1.16924	0.171614	0.00534913
FP014583	AAGAAAGAATGGCTTTTCTGTGGATAGCCTGATTTAATTTCTGTTAAAAATAACAGGCATATTCTTAAGTAACCTGAAAGCTTGATCGCTTCAGGGAAGTATCATATAACATGCCTGTTTTATATTTTTTCTTTCTACTTTTACAAATTCTCAAAAATTCTACTTTGGGATTTACAGTGTTTTGGGTACATAATGACCATGCAAGTTGTATTTAGAAGTTGATAGTGGGTAATGTATTATTATTTCATTGTAAATCTGAAAAATAGAATTTCAGGTCTGATTCTGCTGTTTGATGTTACCCTTCACTGGCATGTTGCTTTAAGAGCACCCATCCCCCCTTCTTGCTTGGGCCACTGTGTCCTGTCAGTCATCCTGAAATACACTAGGGTGCTTGTCAGG…	CTNNA3_1	CTNNA3	-2.87899	-0.211131	0.000581781
FP015095	ACCCCCCCACCCCCTCCCCCAGCCACCACTTTCTCAAATACTACCCTTCCTTTTCCCCCTCCCTTAAGACTTATTTCTAATATTTCTAAAGTGCACTGTTTTGGGCCTCTCCCCATCCCCGCCCCCCAAGTGGGCTTTCCTTCCGCCTTCCTCGGCTCGGATTCCTGACTTGGTCGCCACCCCCTTCTCCTCCTCTCCCACCCCGCATTGTCTTTCTGAAACCGCCCCCTCCCGGAGCAAGTCCCTGCACCCTCGCCCAGAATCCCGGGCTCGCACACACTCCGCGCAGGCCGCTCCCCCTGCACACTCCTCCCTCCGTCTCCCCCCGGCTTCCCCGCCCCTCTCTTCCTCCTTCTTTCCCTCCTCCCTCTCCCGGCGCCCGAAAGGATCATTGTTAGC…	TCF7L2_1	TCF7L2	-0.173155	-0.142181	0.0213293
FP016407	TAAGGTAGAGGGTACACATTTAGTTTACAGTAAAACCTCAAACCCACCTCCACTCCCAGCCGGCCACTTCTCTCCCTGTTCCCTTCTCTGCCCTCCACAGGTGAGAACAAGTGTCCGGGGCCGCCCCGTGGGGCCCCAGGCTGCCCGCCCTGAAACTGCCTCGCTGTGTGCCCTTGGGCAACCCCGCCCTGCTCCGTGCCTCAGTTTCCCCACTCATAGAGGCTCCACAGGTGACACACCTGGCTCCGGGCCCCGATCGGCCGCCGGGCCCCGCGGGGCGGAAACCCCGCGCCAAGCCTCCCGGAGGCACCTCCAGGGCAGGGCGGGGAGCGCGGGGAGGGGCCGCGGGGACCTGCGCCGCTGGGGCCGCCTGGCCGCCGGCCGGCTCCGGGGGGCGCC…	LRP5_1	LRP5	1.63478	0.234109	0.000131008
FP016798	GTGCTCTGATCCAGGGTTTCGCTCAGAGCGGCGGCGAAGGAGAAATTCCCCTCCCCAACCAACAGGAGGCGCCGAGGGGCCATGGCCTCCACGGACTCCCGGCTCGCGTTCTCTGTGGCGCTCGTTTTACGTCACTTCCTTCACGGATCTCTCTCCGCCCCGTCTTCTCCCGTCACTAGTTGATGACGCACCCATGGCGCCTGGTTGTCTAGACGAGCCGGTGTACCGACTCCCCGGTGGATGATAACTATGAGTGCAAAAGCAAGACGCGCACTTTCCTGTCACCTCGCCCTTTCACCCCCTCGGGAAGATCAAAGTGTCTTTAGCCCAAGCATGGCCTTGAGCGACTTCATCACACCTGCATGAGGTCACAAGCAGTCACTAGCGCAGGGGGGTGAG…	C11orf1_1	C11orf1	0.190086	0.246612	5.45622e-05
FP018961	ATAACTGCAAATTTTGGTCCAAGTTTCAAAATATACCGTATTAAGAAATACATTTTTTTCATAAAATTGCACAGTTTAAATTATAAGTACTCTAAAACCTTCCTTGCTTTTTAAATGTTAAGATTAAGTTTCTAATACAAGTACTTGTGTGTTTACTTGCTCCACTTTCTTATGGTTGGGAATAGCATCTTCCTTCAGGAGCTAGCATATTAGCAGGTGAATCTGTTATTATTACTATCAACATGACTTTTTTAAAAATAACCTTTATTTACATTTTTAAACAAGGTGGTCCAGCCAGTTTAATCAGTTGACAAAACCCCATGCATGAACAAGTATAAGACTTAAGACAGAAAAAAGTGATGAGAAAAAATTTTGTTTATCTCTAGACTTTTTTCTTTT…	CAB39L_2	CAB39L	-1.95747	-0.137171	0.0264052
FP021681	TCCCAAGGGGCTTCCCTTCCCCTTTTACAGTAGCTCGGGTGGAATGGGCTCTCCCTCCTCCAGGGGAATAGAGAGCTTCCACGATTGTGACAAGTCTCGTGGGTGACGGGCCGGGGTTTGGGGAGGAGAGACAGACCCCTCCTCTTCCATAAACCCTGACCCCGGCCAGCTAACAGGCGGCCTCGGCTCTGATTTTCCCTCCGGAGCGCCCTTTTCAGCACCAGCGGCGCGCGGACAGCTCCCCTCGCCCCGCCGGGGCGGGCCCGGCCCGACGCCGCCCGCGATTGGCTGAGGCCGCTTTCGGTGTTTGCCAGGCTCGCGGGCTCCCGGGCTGCCTAGGGCCAGCGGGAGTCACAGGCCGACCGACCGACGGACCAGCCGCCCGACGGACTGGCCTCA…	ASPHD1_1	ASPHD1	0.975386	0.194745	0.00153742
FP022112	TTAATATATTAATGCAAACAGCAAAACATTTGCATTAAAATATATAATAGGTTTAGAATTTCTCAGAGAGAAGAGCTGGCTTTGCCTTTGAAATACCCATGGAGGCCGGGCACGGTGGCTCATGCCTGTAATCCCAGCACTTTGGGAGGCCGAGGCAGGTGGATCACCAGGTCAGGAGTTCAAGACCAGCCTGGCCAAGAGAGTGAAACCCACCTCTACTAAAAATACAAAAAAAAAAAAAATTAGCCAGGTGCAGTGGCAGGTGCCTGTAATCCTAGATACTTGGGAGGCTGAGGCAGGAGAATCGCTTGAACCTGGGCGGCAGAGGTTGCAGTGAGTCGAGATCATGCCATTGCACTCCAGCCTGGGCAACAGAGTGAGACTCTGTCTCAAAAAAAA…	DDX19B_2	DDX19B	-2.00821	-0.0948668	0.125604
FP022697	TCTGAGATGTCACCAGCATGCCCCTGATGTGTGCTCCTTGCATGTCCCCAGGTGTGCTAGGCATGTTCTGTGTGTCCTTGGCATGTTAACCTGGCAGTATCAGGGTGCATGTTCCATGTGTGGCACGGTGGGCACATGTTTGAGGATTGCCCTCACTGAGGTGGGCCTTGGCACACCCCCCTGCCTCGTGGGCCCTTCTCCCAGGTGGTGGACATCATGAGGGTGAACGTGGACAAGGTCCTGGAGCGAGACCAGAAGCTGTCGGAGCTGGACGACCGTGCAGATGCACTCCAGGCGGGGGCCTCCCAGTTTGAAACAAGCGCAGCCAAGCTCAAGCGCAAATACTGGTGGAAAAACCTCAAGGTAAGGGTGGGGACAGGAAGGAGGACAGGTGGGTGA…	VAMP2_3	VAMP2	0.624248	0.11699	0.0586119
FP022936	GCGTCATTTTCTTCCATGAGACCCTCTACCAGAAAGATGATAATGGTGTTCCCTTCGTCCGAACCATCCAGGATAAGGGCATCGTCGTGGGCATCAAGGTGCAGCCCCTGGCCCTGCTCTGAATGGAAGCTGGGTGTGAAAATAAGCTTGTGTAGGAGGGGTAGCAAGGAGAATCCTGCCTGGATTCAACCCTCTGCTTGTACTTCCTCTACAGGTTGACAAGGGTGTGGTGCCTCTAGCTGGGACTGATGGAGAAACCACCACTCAAGGTATAGGATGGGTGGGCTTGAGGACCAAAGAGGTGTTAGATAGTTGATGCTGGTAAAAGAGGGGCAGAGTAATGAGGTTGGCACTGTGCTTGCAGGGCTGGATGGGCTCTCAGAACGCTGTGCCCAATAC…	ALDOC_2	ALDOC	2.22414	0.213615	0.000498802
FP023502	TTCAGAGGGGGAGAGGGGACACTGAAGCTTTCATTTTGCCCTTATGCAGGTGGCAACTCTAGACACCGTTTCCTGCTCCTGCCTCACCCCAAAATTGTCTCAGAACAGTCCCTATGCAGAGGATTTGGGGTAGACCTTTACTAGAAGAGGGAGCAGAGCTCCTGTGGAGAGTGGGGAGGTTCGGAAAAGAACCCCCTTCCCAGCTGTACCGTTATGGCTTTTGCACTCTGATTTCCTGCCCCCCCAAATCTCACCCCTTCTCAGATTGGGGTTTCCCCAAAAAGAGAGAAGGAGAAGAAAAGAAGATGGCGACTGAGAAAAGGGTTGCTGGTGGAGCAGCCATGAAGAAATGCAATAAATTCCTTGTTGTTTTATGAAAATTTACAACTTTGTGATAGA…	HOXB6_1	HOXB6	1.27501	-0.0419183	0.49932
FP023586	TGGCATCTATATATATGGGGGTGGGGGGAGGATGCTGAGTACAATAAATATTCTTGTGAGAACTGAGGAGAGAAGAATGCATGTTCTAGAGATTTTTCTTCTTAGAACTCTATTCAGAAACAGGTTTTTAAAAGCATTATTTCATTTGTAAATCTACATTTTCCTGTGTCATTTTAAACTTTAATAAACGATTTTCTATTTTATGTTTATTTTGTGCTAGTAACAGTTTTCAGGCTTTCTGTCCTAGTAGACATTTTCTTTTTCTTTTTATCCTTAGCAGACTAACACAGGATCTTAGACATTTTGAAAGGTGAAATTACTTTGGAGGGGGGAAGGTCATGGGACTTATATTACATTTATCTTATTTGGATATGTTTGCTTTTGTTTTAAGGAACAAGA…	TOB1_2	TOB1	-2.75744	-0.102826	0.0967458
FP024524	AAATATGATTTCTTTTGCTTTTGTGCAATCTAATGCAAATCAGATTGGATGAATATTTTATATTGTTCCTGTAATGTGCAGTATAATTTCCTTTTAAATATTTTTCAGATAGGTACTTCCTGGGCTTTTTTTTTTTTTTGCTTTGCTATTTTAGTTTTTCTATTATTATTACAAGTTATACTGTTGTAATTAAACATTAAGAACACTTGTGGATCAAGGCGTGGGTGTCTTTTTCTTTTTCATCCACAGTACAGGTTTCAAATGGTTGTATGGAAAGCTTTGGATAACCATACTTAGGGAACATTAAAAATGGTTTTATTTTGGTTGGCTCAATGGTGATCCAAAGAGGGGGTTGTGGTAGTGGTTTCAATAAAACTTCACAACCAATGGGAATCTTTT…	CCDC102B_1	CCDC102B	0.731209	0.258218	2.32006e-05
FP024526	TTTATACAATTCCTCTTTTTGTAGGGGTATACTTTTTATACTAACATGCTGATATGTTCCTAACAAGTTCTTAAGAATTGGAACTTGTACCTAACAAGTTCTTAAGAATTGGAACTTGTATTTTATAAGAGAAAGAAGAGAGCAATGATGAACCTGAAAAATGAATCCTGTTTTGATATTGTACTATAATTATGTAAGATATGACCCCTGACAGAACCTGGGGACAGGGACCTGTCTGTACTCTCTTTGTGACTTACTGTGACTCTATAATTATTTCAAAATCAGAAGTTAAATCTCTCATAATGGTAGATCTGCATATGCCCTGGGCCAGCATACTTTTGTATCTGATGGGCTTTTGATCTGTTTTTTGGTCCTCATCAAAGCAAATGTCTGAGATCA…	CD226_1	CD226	1.87912	0.147316	0.0170259
FP024552	AAAGCTACTCTGGGCTCCTCCCCAGCCAAATCTAACCCCCCAACCTGAGATTGCAAAAGCGACACAGATATTTTTCCCCCCAAATGTAGGACATGCTTCACCCAAGGGTAGTTTGGATGCACGTGGTTGCGTGTGTATGAATGTGCAAGTGTGTGTATGTGTATGTGTGTGTGTTGGGGGGGAACTAACAGGTTTAAAAATCTGCAGGAACTAATGTCTACTTAACTTAGAGCATATGGGTTTTACCCGGTATCAGCCAGTGGGTTACAATAACAACACTGAATGAATTCCTCCAATGTACAATCTTTTATGTTATGCTGTATTAAGATTTCTTTTTTTTGTCATATTGTTTAGCTCCGAAAAAAAGAAAACAAAGCAATTAAAAAGATTGACAGGTAT…	TSHZ1_2	TSHZ1	-2.65225	-0.145025	0.0188418
FP024584	GCCAATCATGGCACACTTGTCCCAGTTCTGGGAGCCAAAGTTTTGTCTTCCAATGGCAAGGCAGCATTATCACAGTTGGGCTCCCATTGGCTCTGAGATGTGGGCGGGGTCACCACTCCTGGAGCTGCCACTAGCTCCACCCCATTCCATGCAAATGAAGTCAAAGCTGTGGTGAGTCCACGTGATTAGTCACATGGTTGATGACACACTCTCCCCACCCCTTTAGTGACGTCATTGCCCACTCAAACTCTCACGAGAGTTTGCACAGATGTGGAAAGGAGCTGGCAGGGCAGTTCCCTGGGACAGAAGGGAGTCAGGGGGTCCAACAGGGGCCCCCCACTGCCACCCCAGAGCCTCCAGTCCATCTTTAGCCAGGGGCCCCGGGGGGCCTGTGGGAAG…	ADNP2_2	ADNP2	2.76874	0.323306	8.67104e-08
FP025754	TGGGCAGAGGGCTCAGGGGTGGAATGGGGCAGGCCTAGGCAGAAGGGTCAGGGGTGGAATGGGGCAGGTCCAGGCAGAAGGGTCAGGAAAGGAATGGGGCAGGCCCAGGCAGAAGGGTCAGGGGTGGGATGGGGACCCAGGCAGAGGGTTGGGGCCAGGATGAGGAAGCACAAGCAGTGGGGTCAGGGCCAGGATAGGGGGCCACAAGAAGCTGTGGGAGCCCTAAGTCGGTACCTGACTCAGCCCAGGAAGTCAGGGAGGACTTCTTGGAGGAGGAGCTGTGTGAGCTGAGCTCTGAAGGAAGAGCTGGGTGGGCATATCGGGAAGCGGACATTAGTGGCAGGGAAATGGCATGCGCAGAGGCCTGAGGTGAGGGTAAGGGGGGATGGAACATTGGAG…	RAB4B_2	RAB4B	-1.9952	-0.312961	2.31612e-07
FP027242	AAAAGATGGGAGGGGACACGGGTCACATCTCAGGTTTGGGGGAATGTGTGTGCGTGTAGATGTGAAAACTGAGCCAAAATATTCCACTGTGAAGAGATCTCCCTTCTCGGCTGGTGGACATCAACCTTACCAAGTAATCTTTGGAGCAAGTAACTACCAAATAAAGCCGTTCCAAAACTTCTACGTAAGCTCCTACTTTTTAATGAGTACGCATTTCTCCCCATTTTCTTTTCCTCTCCAAGGACTGAGATAGCTGGAGCAAGGATGGGTCCCCCTCTGATTTCGTCCCCGCCCCAGCCAATCTGAGCCCGGATGCTAATTAGCTGCGCTCCCCTGATGAACACGCCTTTGTCACAAGTAGGCCCGGACTACAAAGCCCAGAATGCCTCACCCCTCCCT…	SALL4_1	SALL4	-0.813383	-0.163736	0.00791741
FP027553	AAGCGGACCCTCATGGACAACAGCGCCCATCTCTGGTCAGAGAAACTCGACTGGCTCCTTGTGCGTCTATATGAGGGGCCTCTGGAACCTCTCCGGGGGCCCTGCAGACATGGGAAGGCGGCCAGCGTAGCCTCCCCAGCTTCTTCTCTCAGGGATTTACACCCTTGCTCTTGGACATCAGGCACAATGTGGACATCTTCAGTTGGGTACCGGGGGAGCTTGATGCTTCACTCCTGGGGTAAGGTGGGGATTAGGTGTTTGGGTGTCGGGGTGTGTGTTTGGAGGGGGTGATTTAAGTGACTCTGGAACTTGAAGCCATTCTAGAGAACAACACCCAAGCGGCCAGGAGAACCAGAATCTTTTCATCAACATCCACAAGGGTCACGAGAAAGGCTGTCA…	CLIC6_1	CLIC6	1.56482	0.231097	0.00016068
FP029147	GGGGGTGGGGGTGGGGGAGGAACGCTTATTTTCCAAGGAATCGGGAGGGGAAAGGTGGAGAGGGCCAAGGGCAGCTAGGAGTGATGTGGGGAGCTGGAGCAGATTCGGAAGGACTTTGGGAGCTAATATCTAGGTTTTTGACTCTGAGCCCCTGTTGGGGCTCTCACTTCATGGCTTCTCACGCTTGTGCTGCATATCCCACACCAATTAGACCCAAGGATCAGTTGGAAGTTTCCAGGACATCTTCATTTTATTTCCACCCTCAATCCACATTTCCAGATGTCTCTGCAGCAAAGCGAAATTCCAGGCAAGCCTTAGGGAAAAAAGGAAAAACAAAGAAAATGAAACAATTGGCAGTGAAAGGCAGAAAGAGAAGATGGAGCCCTTAGAGAAGGGAGT…	PLP1_1	PLP1	1.57638	0.221752	0.000297642

## Sheet: Supplementary_Table_S3
Supplementary Table S3. Lifespan prediction of non-vertebrates with reference genomes available in NCBI.
Species	Species Group	Genome Size (Mb)	Lifespan Prediction (Years)
Acanthaster_planci	starfish	383.86	18.7904
Acartia_tonsa	crustaceans	989.164	19.5129
Achalarus_lyciades	Insect	566.834	16.722
Achipteria_coleoptrata	mites & ticks	88.4439	17.6244
Acromyrmex_echinatior	Insect	295.945	17.3885
Acropora_digitifera	stony corals	447.497	18.1373
Acyrthosiphon_pisum	Insect	541.692	16.722
Adineta_ricciae	rotifers	174.494	19.8761
Adineta_vaga	rotifers	217.934	18.0783
Aedes_aegypti	Insect	1278.73	18.9083
Aedes_albopictus	Insect	2247.31	18.9083
Aethina_tumida	Insect	234.344	18.8501
Agrilus_planipennis	Insect	353.073	16.722
Aleochara_bilineata	Insect	85.8997	16.722
Amphimedon_queenslandica	sponges	166.7	18.8501
Amphinemura_sulcicollis	Insect	271.925	23.7549
Amyelois_transitella	Insect	406.468	17.4353
Amynthas_corticis	segmented worms	1017.22	18.329
Anemonia_viridis	sea anemones	400.604	18.1373
Anopheles_albimanus	Insect	173.339	19.5908
Anopheles_aquasalis	Insect	162.944	24.591
Anopheles_arabiensis	Insect	246.568	23.7549
Anopheles_atroparvus	Insect	224.29	23.7549
Anopheles_christyi	Insect	172.659	23.7549
Anopheles_coluzzii	Insect	224.417	23.7549
Anopheles_cracens	Insect	326.466	23.7549
Anopheles_culicifacies	Insect	202.999	23.7549
Anopheles_darlingi	Insect	136.936	21.6368
Anopheles_dirus	Insect	216.308	23.7549
Anopheles_epiroticus	Insect	223.487	18.8501
Anopheles_farauti	Insect	183.103	23.7549
Anopheles_farauti_No._4	Insect	146.379	23.7549
Anopheles_funestus	Insect	225.224	23.7549
Anopheles_gambiae	Insect	265.027	23.7549
Anopheles_koliensis	Insect	151.11	23.7549
Anopheles_maculatus	Insect	462.689	23.7549
Anopheles_melas	Insect	224.162	23.7549
Anopheles_merus	Insect	288.049	23.7549
Anopheles_minimus	Insect	201.793	23.7549
Anopheles_nili	Insect	98.32	23.7549
Anopheles_punctulatus	Insect	146.157	23.7549
Anopheles_quadriannulatus	Insect	283.829	23.7549
Anopheles_sinensis	Insect	220.778	20.0856
Anopheles_stephensi	Insect	221.324	23.7549
Anoplophora_glabripennis	Insect	706.969	17.5234
Aphaenogaster_ashmeadi	Insect	310.334	18.0449
Aphaenogaster_floridana	Insect	382.861	18.0449
Aphaenogaster_fulva	Insect	346.134	18.0449
Aphaenogaster_miamiana	Insect	342.643	18.0449
Aphaenogaster_picea	Insect	386.045	18.0449
Aphaenogaster_rudis	Insect	395.412	18.0449
Apis_cerana	Insect	228.332	17.7106
Apis_dorsata	Insect	230.34	17.3885
Apis_florea	Insect	230.485	17.3885
Apis_mellifera	Insect	250.287	17.3885
Aplysia_californica	gastropods	927.31	23.7549
Apostichopus_japonicus	sea cucumbers	804.621	18.1373
Apostichopus_parvimensis	sea cucumbers	873.088	19.2802
Asymmetron_lucayanum	lancelets	460.59	18.7904
Athalia_rosae	Insect	155.841	16.722
Atta_cephalotes	Insect	317.672	17.3885
Atta_colombica	Insect	291.258	16.722
Bactrocera_dorsalis	Insect	414.985	23.7549
Bactrocera_latifrons	Insect	462.505	23.7549
Bactrocera_oleae	Insect	471.78	23.7549
Bactrocera_tryoni	Insect	519.006	23.7549
Baetis_rhodani	Insect	174.117	17.685
Bathymodiolus_platifrons	bivalves	1658.19	23.7549
Belgica_antarctica	Insect	89.5837	18.8501
Bemisia_tabaci	Insect	615.017	18.162
Bicyclus_anynana	Insect	475.4	16.722
Biomphalaria_glabrata	gastropods	916.388	23.7549
Blattella_germanica	Insect	2037.3	12.5918
Bombus_impatiens	Insect	246.864	17.3885
Bombus_terrestris	Insect	248.654	17.3885
Bombyx_huttoni	Insect	450.339	16.8695
Bombyx_mori	Insect	481.819	15.2753
Botryllus_schlosseri	tunicates	579.633	23.7549
Brachionus_calyciflorus	rotifers	129.626	18.9083
Branchiostoma_belcheri	lancelets	426.124	19.3763
Branchiostoma_floridae	lancelets	521.895	18.2665
Calanus_finmarchicus	crustaceans	3.58577	23.7549
Calanus_glacialis	crustaceans	3.94111	23.7549
Calephelis_nemesis	Insect	808.525	16.722
Calephelis_virginiensis	Insect	855.082	16.722
Caligus_rogercresseyi	crustaceans	398.148	16.722
Calliphora_vicina	Insect	459.231	23.7549
Calopteryx_splendens	Insect	1628.35	17.0306
Calvadosia_cruxmelitensis	cnidarians	209.392	16.7916
Calycopis_cecrops	Insect	728.789	18.2312
Camponotus_floridanus	Insect	284.009	16.722
Capitella_teleta	segmented worms	333.283	18.256
Caridina_multidentata	crustaceans	1948.95	19.3257
Cassiopea_xamachana	jellyfishes	393.52	19.128
Catajapyx_aquilonaris	Insect	285.626	17.5626
Cecidostiba_fungosa	Insect	185.537	15.9688
Cecidostiba_semifascia	Insect	287.222	16.722
Centruroides_sculpturatus	scorpions	925.475	17.4515
Cephus_cinctus	Insect	162.246	16.722
Ceratina_calcarata	Insect	199.937	16.722
Ceratitis_capitata	Insect	436.491	15.3619
Ceratosolen_solmsi	Insect	277.059	17.3885
Chaoborus_trivitattus	Insect	269.281	23.7549
Chilo_suppressalis	Insect	314.171	17.3885
Chironomus_riparius	Insect	154.534	18.4965
Chironomus_tentans	Insect	213.463	18.4965
Cimex_lectularius	Insect	510.849	18.2665
Ciona_intestinalis	tunicates	115.227	23.7549
Ciona_savignyi	tunicates	587.353	23.7549
Cirrula_hians	Insect	399.686	23.7549
Clitarchus_hookeri	Insect	3802.63	17.7954
Clogmia_albipunctata	Insect	256.249	23.7549
Clunio_marinus	Insect	85.4914	23.7549
Coboldia_fuscipes	Insect	98.7591	18.2027
Condylostylus_patibulatus	Insect	451.942	23.7549
Conus_tribblei	gastropods	2160.49	25.3865
Copidosoma_floridanum	Insect	553.956	17.3885
Corbicula_fluminea	bivalves	0.662517	23.7549
Cordylochernes_scorpioides	false scorpions	2807.11	20.4435
Cotesia_vestalis	Insect	186.104	18.1373
Crassostrea_gigas	bivalves	557.736	23.7549
Crassostrea_virginica	bivalves	684.741	23.7549
Cryptotermes_secundus	Insect	1018.93	16.722
Culex_quinquefasciatus	Insect	579.042	20.0455
Culicoides_sonorensis	Insect	194.177	23.7549
Cyphomyrmex_costatus	Insect	300.317	17.3885
Danaus_plexippus	Insect	248.578	16.8695
Daphnia_magna	crustaceans	129.543	19.6904
Daphnia_pulex	crustaceans	197.206	19.9199
Dendroctonus_ponderosae	Insect	252.848	18.8501
Dermatophagoides_farinae	mites & ticks	91.9351	23.7549
Dermatophagoides_pteronyssinus	mites & ticks	70.764	19.3763
Diabrotica_virgifera	Insect	2409.98	18.2027
Diachasma_alloeum	Insect	388.753	18.8501
Diaphorina_citri	Insect	485.705	18.9083
Dinoponera_quadriceps	Insect	259.666	17.3885
Diuraphis_noxia	Insect	395.074	16.722
Drosophila_albomicans	Insect	253.56	23.7549
Drosophila_americana	Insect	163.287	23.7549
Drosophila_ananassae	Insect	230.993	23.7549
Drosophila_arizonae	Insect	141.387	23.7549
Drosophila_athabasca	Insect	130.278	23.7549
Drosophila_biarmipes	Insect	169.379	23.7549
Drosophila_bipectinata	Insect	167.264	23.7549
Drosophila_busckii	Insect	135.749	23.7549
Drosophila_elegans	Insect	171.268	23.7549
Drosophila_erecta	Insect	152.712	23.7549
Drosophila_eugracilis	Insect	156.942	23.7549
Drosophila_ficusphila	Insect	152.439	23.7549
Drosophila_grimshawi	Insect	200.468	23.7549
Drosophila_hydei	Insect	139.941	23.7549
Drosophila_kikkawai	Insect	164.293	20.2504
Drosophila_melanogaster	Insect	143.726	23.7549
Drosophila_miranda	Insect	136.729	23.7549
Drosophila_mojavensis	Insect	193.826	23.7549
Drosophila_montana	Insect	183.585	23.7549
Drosophila_nasuta	Insect	137.224	23.7549
Drosophila_navojoa	Insect	115.886	23.7549
Drosophila_novamexicana	Insect	182.213	23.7549
Drosophila_obscura	Insect	181.869	23.7549
Drosophila_persimilis	Insect	188.374	23.7549
Drosophila_pseudoobscura	Insect	164.366	23.7549
Drosophila_rhopaloa	Insect	197.376	23.7549
Drosophila_sechellia	Insect	166.592	23.7549
Drosophila_serrata	Insect	198.036	23.7549
Drosophila_simulans	Insect	124.964	23.7549
Drosophila_subobscura	Insect	117.291	23.7549
Drosophila_suzukii	Insect	232.923	23.7549
Drosophila_takahashii	Insect	182.107	23.7549
Drosophila_virilis	Insect	206.027	23.7549
Drosophila_willistoni	Insect	235.516	22.6603
Drosophila_yakuba	Insect	165.71	23.7549
Dryococelus_australis	Insect	3416.45	17.4515
Dufourea_novaeangliae	Insect	279.506	16.722
Eisenia_fetida	segmented worms	1052.63	27.6942
Enteromyxum_leei	myxozoans	67.9756	18.7904
Ephemera_danica	Insect	474.347	17.3885
Ephydra_gracilis	Insect	410.873	23.7549
Eriocheir_sinensis	crustaceans	1549.19	18.8501
Eristalis_dimidiata	Insect	315.429	23.7549
Eucidaris_tribuloides	sea urchins	2187.26	25.543
Eufriesea_mexicana	Insect	596.278	17.3885
Euglossa_dilemma	Insect	588.2	17.3885
Eulimnadia_texana	crustaceans	120.536	19.252
Eupelmus_annulatus	Insect	314.961	16.7156
Eupelmus_urozonus	Insect	376.748	17.3885
Euperipatoides_rowelli	velvet worms	1745.16	20.3607
Euroglyphus_maynei	mites & ticks	43.4378	23.7549
Eurytemora_affinis	crustaceans	389.032	17.4515
Eutreta_diana	Insect	233.053	23.7549
Exaiptasia_pallida	sea anemones	256.132	19.0207
Ferrisia_virgata	Insect	304.571	17.4515
Folsomia_candida	Insect	221.703	20.2132
Fopius_arisanus	Insect	153.632	18.8501
Galendromus_occidentalis	mites & ticks	151.724	19.075
Galleria_mellonella	Insect	578.456	16.722
Gavialis_gangeticus	vertebrates	2640.79	34.9979
Gerris_buenoi	Insect	994.443	16.722
Glossina_austeni	Insect	370.265	23.7549
Glossina_brevipalpis	Insect	315.36	23.7549
Glossina_fuscipes	Insect	374.775	18.9083
Glossina_morsitans	Insect	363.107	23.7549
Glossina_pallidipes	Insect	357.332	23.7549
Glossina_palpalis	Insect	380.104	18.8501
Glossosoma_conforme	Insect	604.294	23.7549
Goniozus_legneri	Insect	140.142	16.722
Habropoda_laboriosa	Insect	296.955	16.722
Haematobia_irritans	Insect	1143.54	23.7549
Haliotis_rufescens	gastropods	1498.7	18.7904
Halyomorpha_halys	Insect	998.241	17.7861
Harmonia_axyridis	Insect	422.831	17.685
Harpegnathos_saltator	Insect	334.537	17.4515
Heliconius_cydno	Insect	282.336	15.2965
Heliconius_elevatus	Insect	364.784	17.3885
Heliconius_ethilla	Insect	282.527	16.722
Heliconius_hecale	Insect	78.5306	16.722
Heliconius_hecuba	Insect	212.767	16.722
Heliconius_heurippa	Insect	309.419	17.093
Heliconius_hierax	Insect	210.868	16.722
Heliconius_ismenius	Insect	259.837	17.093
Heliconius_melpomene	Insect	273.786	18.4
Heliconius_numata	Insect	364.328	17.093
Heliconius_pachinus	Insect	279.265	16.722
Heliconius_pardalinus	Insect	293.609	15.6639
Heliconius_timareta	Insect	319.43	17.093
Heliconius_wallacei	Insect	365.01	18.104
Heliconius_xanthocles	Insect	198.612	16.722
Helicoverpa_armigera	Insect	337.088	18.0449
Helicoverpa_zea	Insect	341.147	17.4996
Heliothis_virescens	Insect	403.154	17.093
Helobdella_robusta	segmented worms	235.376	18.4693
Hemicentrotus_pulcherrimus	sea urchins	568.912	19.3763
Hermetia_illucens	Insect	890.457	18.8501
Holacanthella_duospinosa	Insect	327.567	18.7904
Holcocephala_fusca	Insect	516.231	23.7549
Homalodisca_vitripennis	Insect	1445.22	16.722
Hyalella_azteca	amphipods	550.886	18.9083
Hydra_vulgaris	hydrozoans	852.171	18.9425
Hydroides_elegans	segmented worms	1026.05	19.8761
Hypochthonius_rufulus	mites & ticks	172.365	17.4515
Hypothenemus_hampei	Insect	151.272	23.7549
Hypsibius_dujardini	tardigrades	104.155	26.5919
Intoshia_linei	mesozoans	41.6031	23.7549
Isoperla_grammatica	Insect	509.523	18.329
Ixodes_ricinus	mites & ticks	514.507	20.128
Ixodes_scapularis	mites & ticks	1765.38	18.0236
Kudoa_iwatai	myxozoans	31.1772	20.3178
Ladona_fulva	Insect	1157.62	16.9456
Laodelphax_striatella	Insect	540.905	17.3885
Laparus_doris	Insect	241.556	16.722
Lasioglossum_albipes	Insect	336.521	16.722
Lasius_niger	Insect	236.236	17.3885
Latrodectus_hesperus	spiders	1233.81	17.4515
Laupala_kohalensis	Insect	1595.21	17.3885
Lednia_tumana	Insect	304.502	16.8695
Lepeophtheirus_salmonis	crustaceans	665.13	17.3885
Lepidotrigona_ventralis	Insect	333.081	17.3885
Leptidea_sinapis	Insect	642.75	17.5626
Leptinotarsa_decemlineata	Insect	641.993	18.2027
Leptopilina_boulardi	Insect	283.869	16.722
Leptopilina_clavipes	Insect	255.344	17.3885
Lerema_accius	Insect	298.17	16.722
Ligia_exotica	isopods	953.555	17.0894
Limnephilus_lunatus	Insect	1369.18	24.0802
Limnoperna_fortunei	bivalves	1673.22	18.7904
Limulus_polyphemus	horseshoe crabs	1828.27	17.3779
Linepithema_humile	Insect	219.501	18.0449
Lingula_anatina	brachiopods	406.308	18.2744
Liriomyza_trifolii	Insect	69.6986	23.7549
Locusta_migratoria	Insect	5759.8	17.7106
Lottia_gigantea	gastropods	359.506	18.2027
Loxosceles_reclusa	spiders	3262.48	16.8695
Lucilia_cuprina	Insect	378.29	19.5908
Lucilia_sericata	Insect	319.935	23.7549
Lutzomyia_longipalpis	Insect	154.229	23.7549
Lymnaea_stagnalis	gastropods	833.229	23.7549
Lytechinus_variegatus	sea urchins	1061.2	17.1456
Maconellicoccus_hirsutus	Insect	189.239	16.722
Macrocentrus_cingulum	Insect	127.916	17.3885
Mamestra_configurata	Insect	571.308	16.722
Manduca_sexta	Insect	419.424	16.722
Medauroidea_extradentata	Insect	2593.36	18.7646
Megachile_rotundata	Insect	272.661	16.722
Megaselia_abdita	Insect	412.271	23.7549
Megaselia_scalaris	Insect	489.348	23.7549
Megastigmus_dorsalis	Insect	589.959	17.4515
Megastigmus_stigmatizans	Insect	577.888	16.722
Melanaphis_sacchari	Insect	300.272	17.3885
Melipona_quadrifasciata	Insect	256.303	17.3885
Melitaea_cinxia	Insect	389.908	16.722
Mengenilla_moldrzyki	Insect	155.727	18.2027
Mesobuthus_martensii	scorpions	925.546	16.9456
Microplitis_demolitor	Insect	241.19	17.4996
Mizuhopecten_yessoensis	bivalves	987.589	23.7549
Mnemiopsis_leidyi	ctenophores	155.866	19.4228
Mochlonyx_cinctipes	Insect	441.264	19.3763
Modiolus_philippinarum	bivalves	2629.56	18.2027
Monomorium_pharaonis	Insect	257.977	17.3885
Musca_domestica	Insect	750.404	23.7549
Mytilus_galloprovincialis	bivalves	1500.15	23.7549
Myzus_persicae	Insect	347.313	16.722
Nasonia_giraulti	Insect	283.607	16.722
Nasonia_longicornis	Insect	285.726	17.3885
Nasonia_vitripennis	Insect	295.781	16.722
Nematostella_vectensis	sea anemones	356.614	18.1104
Neobellieria_bullata	Insect	396.225	23.7549
Neodiprion_lecontei	Insect	239.677	17.3885
Nephila_clavipes	spiders	2439.3	17.5937
Neruda_aoede	Insect	337.37	17.0658
Nicrophorus_vespilloides	Insect	195.273	18.162
Nilaparvata_lugens	Insect	1140.8	16.722
Notospermus_geniculatus	ribbon worms	858.599	18.4861
Octopus_bimaculoides	cephalopods	2338.19	18.8332
Oikopleura_dioica	tunicates	70.4715	19.0207
Oithona_nana	crustaceans	85.0101	16.722
Oncopeltus_fasciatus	Insect	1099.61	18.1373
Onthophagus_taurus	Insect	267.079	17.4515
Ooceraea_biroi	Insect	212.826	17.3885
Operophtera_brumata	Insect	638.208	16.722
Ophionereis_fasciata	brittle stars	1184.53	18.0249
Orbicella_faveolata	stony corals	485.549	18.6758
Orchesella_cincta	Insect	286.767	23.7549
Ormyrus_nitidulus	Insect	259.886	16.722
Ormyrus_pomaceus	Insect	266.814	16.5797
Orussus_abietinus	Insect	186.398	17.3885
Oryctes_borbonicus	Insect	423.766	18.162
Pachypsylla_venusta	Insect	479.983	18.9083
Papilio_glaucus	Insect	374.816	17.5626
Papilio_machaon	Insect	278.436	16.722
Papilio_memnon	Insect	219.234	16.8695
Papilio_polytes	Insect	227.021	17.3885
Papilio_xuthus	Insect	243.89	17.093
Paracoccus_marginatus	Insect	191.208	17.4515
Pararge_aegeria	Insect	501.695	16.722
Parasteatoda_tepidariorum	spiders	1445.4	18.162
Parhyale_hawaiensis	amphipods	2752.56	19.3763
Patiria_miniata	starfish	811.029	18.7904
Patiriella_regularis	starfish	949.333	15.1662
Paykullia_maculata	Insect	422.395	23.7549
Pediculus_humanus	Insect	110.781	17.3885
Penaeus_japonicus	crustaceans	1660.27	26.1797
Penaeus_monodon	crustaceans	1447.42	17.5664
Periplaneta_americana	Insect	3374.84	17.3885
Philaenus_spumarius	Insect	1248.09	19.578
Phlebotomus_papatasi	Insect	363.768	23.7549
Phoebis_sennae	Insect	287.49	16.722
Phormia_regina	Insect	549.933	23.7549
Phoronis_australis	phoronid worms	498.444	19.075
Phortica_variegata	Insect	155.55	23.7549
Pieris_rapae	Insect	245.886	16.8538
Piezodorus_guildinii	Insect	3.17985	23.7549
Pinctada_martensii	bivalves	990.984	18.2027
Platynothrus_peltifer	mites & ticks	100.533	16.8695
Pleurobrachia_bachei	ctenophores	156.122	20.0856
Plodia_interpunctella	Insect	382.236	17.9845
Plutella_xylostella	Insect	393.471	16.722
Pogonomyrmex_barbatus	Insect	235.646	17.3885
Pogonus_chalceus	Insect	280.876	16.722
Polistes_canadensis	Insect	211.202	16.722
Polistes_dominula	Insect	208.026	17.3885
Pomacea_canaliculata	gastropods	440.16	19.1799
Porites_rus	stony corals	470.011	18.1373
Priapulus_caudatus	priapulids	511.738	18.3611
Procambarus_virginalis	crustaceans	3290.47	19.5908
Proctacanthus_coquilletti	Insect	208.908	18.8501
Pseudococcus_longispinus	Insect	284.99	18.6758
Pseudomyrmex_gracilis	Insect	282.776	16.722
Psoroptes_ovis	mites & ticks	63.2141	23.7549
Ptychodera_flava	hemichordates	1228.69	18.39
Radix_auricularia	gastropods	909.764	21.1608
Ramazzottius_varieornatus	tardigrades	55.8428	23.7549
Renilla_reniformis	sea pens	131.555	17.5234
Rhagoletis_zephyria	Insect	1113.96	14.8422
Rhipicephalus_microplus	mites & ticks	2008.37	18.8501
Rhodnius_prolixus	Insect	706.824	17.3885
Rotaria_macrura	rotifers	234.715	20.4435
Rotaria_magnacalcarata	rotifers	180.459	19.8199
Saccoglossus_kowalevskii	hemichordates	775.84	19.4228
Salpa_thompsoni	tunicates	318.748	16.695
Sarcoptes_scabiei	mites & ticks	56.2624	16.722
Scaptodrosophila_lebanonensis	Insect	247.027	23.7549
Schizaphis_graminum	Insect	385.232	17.6244
Sericostoma	Insect	1015.73	23.7549
Sipha_flava	Insect	353.188	17.4515
Sitophilus_oryzae	Insect	651.856	18.0449
Sphaeromyxa_zaharoni	myxozoans	173.585	18.7293
Sphyracephala_brevicornis	Insect	315.521	23.7549
Spodoptera_frugiperda	Insect	514.226	17.4223
Spodoptera_litura	Insect	438.956	18.6211
Steganacarus_magnus	mites & ticks	113.565	18.2665
Stegodyphus_mimosarum	spiders	2738.7	17.2342
Stomoxys_calcitrans	Insect	971.189	23.7549
Strigamia_maritima	centipedes	176.211	19.6412
Strongylocentrotus_purpuratus	sea urchins	990.915	19.0207
Stylophora_pistillata	stony corals	400.12	18.7904
Synergus_japonicus	Insect	226.414	17.3885
Synergus_umbraculus	Insect	235.334	16.722
Teleopsis_dalmanni	Insect	621.706	23.7549
Temnothorax_curvispinosus	Insect	303.539	20.7585
Tephritis_californica	Insect	342.258	23.7549
Tetranychus_urticae	mites & ticks	90.8286	19.3763
Thelohanellus_kitauei	myxozoans	150.348	23.7549
Themira_minor	Insect	99.8855	23.7549
Timema_cristinae	Insect	955.49	17.3885
Tipula_oleracea	Insect	541.697	6.02404
Torymus_geranii	Insect	363.976	17.3885
Trachymyrmex_cornetzi	Insect	369.438	17.3885
Trachymyrmex_septentrionalis	Insect	291.747	16.722
Trachymyrmex_zeteki	Insect	267.973	17.3885
Tribolium_castaneum	Insect	165.944	16.9456
Trichogramma_pretiosum	Insect	187.642	17.5937
Trichomalopsis_sarcophagae	Insect	236.484	16.722
Trichoplax	placozoans	94.8787	18.7904
Trichoplax_adhaerens	placozoans	105.632	18.7904
Trionymus_perrisii	Insect	237.583	17.7296
Triops_cancriformis	crustaceans	109.182	19.3763
Tropilaelaps_mercedesae	mites & ticks	352.535	20.4435
Trupanea_jonesi	Insect	97.2813	23.7549
Vanessa_tameamea	Insect	357.125	17.1644
Varroa_destructor	mites & ticks	368.942	18.2744
Varroa_jacobsoni	mites & ticks	365.586	19.3763
Venustaconcha_ellipsiformis	bivalves	1590.01	18.2027
Vollenhovia_emeryi	Insect	287.901	17.4996
Wasmannia_auropunctata	Insect	324.12	17.3885
Xenocatantops_brachycerus	Insect	41.6421	23.7549
Zaprionus_indianus	Insect	123.675	8.68854
Zeugodacus_cucurbitae	Insect	374.82	19.5908
Zootermopsis_nevadensis	Insect	485.025	17.5324
